# Supplementary material for: Oncogenic EML4-ALK assemblies suppress growth factor perception and modulate drug tolerance
Source: Nat Commun. 2024 Nov 2;15:9473. doi: 10.1038/s41467-024-53451-7 (PMC11531495; doi:10.1038/s41467-024-53451-7)
Supplement: Supplementary file 10 — Source Data [file 41467_2024_53451_MOESM10_ESM.xlsx]

## Sheet: Figure_1F
	WellId	Drug	Timepoint	Intensity	ppERK Intensity
	A03	DMSO	0	0	0.0889947
	A03	DMSO	0	0	0.0811207
	A03	DMSO	0	0	0.0943356
	A03	DMSO	0	0	0.0713545
	A03	DMSO	0	0	0.0427883
	A03	DMSO	0	0	0.155954
	A03	DMSO	0	0	0.025087
	A03	DMSO	0	0	0.0783129
	A03	DMSO	0	0	0.0813038
	A03	DMSO	0	0	0.0621681
	A03	DMSO	0	0	0.0591467
	A03	DMSO	0	0	0.13453
	A03	DMSO	0	0	0.100134
	A03	DMSO	0	0	0.0930233
	A03	DMSO	0	0	0.151193
	A03	DMSO	0	0	0.0726363
	A03	DMSO	0	0	0.13514
	A03	DMSO	0	0	0.0663798
	A03	DMSO	0	0	0.0154428
	A03	DMSO	0	0	0.0881096
	A03	DMSO	0	0	0.0864616
	A03	DMSO	0	0	0.0485259
	A03	DMSO	0	0	0.0561558
	A03	DMSO	0	0	0.0592688
	A03	DMSO	0	0	0.0699506
	A03	DMSO	0	0	0.0798083
	A03	DMSO	0	0	0.0646402
	A03	DMSO	0	0	0.062748
	A03	DMSO	0	0	0.0623817
	A03	DMSO	0	0	0.0624428
	A03	DMSO	0	0	0.0896356
	A03	DMSO	0	0	0.146982
	A03	DMSO	0	0	0.0877129
	A03	DMSO	0	0	0.0666239
	A03	DMSO	0	0	0.0653116
	A03	DMSO	0	0	0.0901544
	A03	DMSO	0	0	0.0607337
	A03	DMSO	0	0	0.0618019
	A03	DMSO	0	0	0.0720869
	A03	DMSO	0	0	0.124336
	A03	DMSO	0	0	0.0589025
	A03	DMSO	0	0	0.0762986
	A03	DMSO	0	0	0.10456
	A03	DMSO	0	0	0.0992492
	A03	DMSO	0	0	0.0856986
	A03	DMSO	0	0	0.0663187
	A03	DMSO	0	0	0.0472136
	A03	DMSO	0	0	0.0748032
	A03	DMSO	0	0	0.0867973
	A03	DMSO	0	0	0.0560642
	A03	DMSO	0	0	0.0726668
	A03	DMSO	0	0	0.114631
	A03	DMSO	0	0	0.0820057
	A03	DMSO	0	0	0.0479766
	A03	DMSO	0	0	0.0665324
	A03	DMSO	0	0	0.087835
	A03	DMSO	0	0	0.0490447
	A03	DMSO	0	0	0.0552402
	A03	DMSO	0	0	0.0770921
	A03	DMSO	0	0	0.080083
	A03	DMSO	0	0	0.0717207
	A03	DMSO	0	0	0.0496246
	A03	DMSO	0	0	0.0491058
	A03	DMSO	0	0	0.064396
	A03	DMSO	0	0	0.043948
	A03	DMSO	0	0	0.105963
	A03	DMSO	0	0	0.0918025
	A03	DMSO	0	0	0.0559116
	A03	DMSO	0	0	0.0509064
	A03	DMSO	0	0	0.0824941
	A03	DMSO	0	0	0.0546298
	A03	DMSO	0	0	0.0652811
	A03	DMSO	0	0	0.0965025
	A03	DMSO	0	0	0.0494415
	A03	DMSO	0	0	0.115608
	A03	DMSO	0	0	0.083196
	A03	DMSO	0	0	0.0631142
	A03	DMSO	0	0	0.0684856
	A03	DMSO	0	0	0.0613441
	A03	DMSO	0	0	0.0598791
	A03	DMSO	0	0	0.0936336
	A03	DMSO	0	0	0.097357
	A03	DMSO	0	0	0.105384
	A03	DMSO	0	0	0.0693402
	A03	DMSO	0	0	0.0546908
	A03	DMSO	0	0	0.0717207
	A03	DMSO	0	0	0.0664103
	A03	DMSO	0	0	0.0920466
	A03	DMSO	0	0	0.0846304
	A03	DMSO	0	0	0.0901544
	A03	DMSO	0	0	0.0469084
	A03	DMSO	0	0	0.0882622
	A03	DMSO	0	0	0.0694012
	A03	DMSO	0	0	0.0670512
	A03	DMSO	0	0	0.0380272
	A03	DMSO	0	0	0.0921687
	A03	DMSO	0	0	0.0915888
	A03	DMSO	0	0	0.0521882
	A03	DMSO	0	0	0.0518525
	A03	DMSO	0	0	0.0712324
	A03	DMSO	0	0	0.0848746
	A03	DMSO	0	0	0.0567356
	A03	DMSO	0	0	0.116554
	A03	DMSO	0	0	0.0402246
	A03	DMSO	0	0	0.0719954
	A03	DMSO	0	0	0.0310688
	A03	DMSO	0	0	0.0786791
	A03	DMSO	0	0	0.0703473
	A03	DMSO	0	0	0.065922
	A03	DMSO	0	0	0.0552402
	A03	DMSO	0	0	0.0797778
	A03	DMSO	0	0	0.0813038
	A03	DMSO	0	0	0.0964414
	A03	DMSO	0	0	0.0654947
	A03	DMSO	0	0	0.181835
	A03	DMSO	0	0	0.0195324
	A03	DMSO	0	0	0.0579564
	A03	DMSO	0	0	0.0561253
	A03	DMSO	0	0	0.0640298
	A03	DMSO	0	0	0.053348
	A03	DMSO	0	0	0.0651285
	A03	DMSO	0	0	0.082433
	A03	DMSO	0	0	0.0448636
	A03	DMSO	0	0	0.0723311
	A03	DMSO	0	0	0.112617
	A03	DMSO	0	0	0.0495025
	A03	DMSO	0	0	0.0534701
	A03	DMSO	0	0	0.128853
	A03	DMSO	0	0	0.0460844
	A03	DMSO	0	0	0.040835
	A03	DMSO	0	0	0.0477324
	A03	DMSO	0	0	0.0468168
	A03	DMSO	0	0	0.0368064
	A03	DMSO	0	0	0.0673869
	A03	DMSO	0	0	0.141671
	A03	DMSO	0	0	0.0625648
	A03	DMSO	0	0	0.076146
	A03	DMSO	0	0	0.056461
	A03	DMSO	0	0	0.0561558
	A03	DMSO	0	0	0.0978453
	A03	DMSO	0	0	0.119819
	A03	DMSO	0	0	0.0432155
	A03	DMSO	0	0	0.0736434
	A03	DMSO	0	0	0.0839285
	A03	DMSO	0	0	0.0775194
	A03	DMSO	0	0	0.0414454
	A03	DMSO	0	0	0.0599402
	A03	DMSO	0	0	0.058109
	A03	DMSO	0	0	0.0303363
	A03	DMSO	0	0	0.0288714
	A03	DMSO	0	0	0.0913142
	A03	DMSO	0	0	0.0673869
	A03	DMSO	0	0	0.109626
	A03	DMSO	0	0	0.0457792
	A03	DMSO	0	0	0.0603064
	A03	DMSO	0	0	0.0483733
	A03	DMSO	0	0	0.0433376
	A03	DMSO	0	0	0.0663493
	A03	DMSO	0	0	0.0529817
	A03	DMSO	0	0	0.0544467
	A03	DMSO	0	0	0.0476714
	A03	DMSO	0	0	0.0569493
	A03	DMSO	0	0	0.0278948
	A03	DMSO	0	0	0.0621681
	A03	DMSO	0	0	0.0838674
	A03	DMSO	0	0	0.0278948
	A03	DMSO	0	0	0.032961
	A03	DMSO	0	0	0.0753525
	A03	DMSO	0	0	0.220015
	A03	DMSO	0	0	0.0281389
	A03	DMSO	0	0	0.0648233
	A03	DMSO	0	0	0.0493194
	A03	DMSO	0	0	0.0775194
	A03	DMSO	0	0	0.0257584
	A03	DMSO	0	0	0.0450772
	A03	DMSO	0	0	0.0621376
	A03	DMSO	0	0	0.0468779
	A03	DMSO	0	0	0.0393701
	A03	DMSO	0	0	0.0751083
	A03	DMSO	0	0	0.0641519
	A03	DMSO	0	0	0.0421779
	A03	DMSO	0	0	0.0399805
	A03	DMSO	0	0	0.0616493
	A03	DMSO	0	0	0.0723311
	A03	DMSO	0	0	0.0512727
	A03	DMSO	0	0	0.0608558
	A03	DMSO	0	0	0.0570714
	A03	DMSO	0	0	0.0394311
	A03	DMSO	0	0	0.0540194
	A03	DMSO	0	0	0.0305194
	A03	DMSO	0	0	0.0375389
	A03	DMSO	0	0	0.0669596
	A03	DMSO	0	0	0.0743454
	A03	DMSO	0	0	0.0687908
	A03	DMSO	0	0	0.0579259
	A03	DMSO	0	0	0.0842337
	A03	DMSO	0	0	0.0527986
	A03	DMSO	0	0	0.069096
	A03	DMSO	0	0	0.0326558
	A03	DMSO	0	0	0.057224
	A03	DMSO	0	0	0.0683025
	A03	DMSO	0	0	0.0770006
	A03	DMSO	0	0	0.069035
	A03	DMSO	0	0	0.0318013
	A03	DMSO	0	0	0.0758713
	A03	DMSO	0	0	0.0448636
	A03	DMSO	0	0	0.038485
	A03	DMSO	0	0	0.126289
	A03	DMSO	0	0	0.0372948
	A03	DMSO	0	0	0.0732467
	A03	DMSO	0	0	0.0551486
	A03	DMSO	0	0	0.0788012
	A03	DMSO	0	0	0.0523103
	A03	DMSO	0	0	0.101294
	A03	DMSO	0	0	0.0617103
	A03	DMSO	0	0	0.0495025
	A03	DMSO	0	0	0.0255143
	A03	DMSO	0	0	0.0347922
	A03	DMSO	0	0	0.0413233
	A03	DMSO	0	0	0.0524629
	A03	DMSO	0	0	0.12748
	A03	DMSO	0	0	0.0354636
	A03	DMSO	0	0	0.09107
	A03	DMSO	0	0	0.0545688
	A03	DMSO	0	0	0.0263078
	A03	DMSO	0	0	0.0506623
	A03	DMSO	0	0	0.076848
	A03	DMSO	0	0	0.0417811
	A03	DMSO	0	0	0.0704999
	A03	DMSO	0	0	0.033724
	A03	DMSO	0	0	0.0547519
	A03	DMSO	0	0	0.111518
	A03	DMSO	0	0	0.0535311
	A03	DMSO	0	0	0.0700116
	A03	DMSO	0	0	0.108924
	A03	DMSO	0	0	0.0689129
	A03	DMSO	0	0	0.0537142
	A03	DMSO	0	0	0.0473967
	A03	DMSO	0	0	0.113899
	A03	DMSO	0	0	0.0838064
	A03	DMSO	0	0	0.11811
	A03	DMSO	0	0	0.0556675
	A03	DMSO	0	0	0.0635415
	A03	DMSO	0	0	0.050174
	A03	DMSO	0	0	0.0603675
	A03	DMSO	0	0	0.144967
	A03	DMSO	0	0	0.112861
	A03	DMSO	0	0	0.0889947
	A03	DMSO	0	0	0.103522
	A03	DMSO	0	0	0.10224
	A03	DMSO	0	0	0.0854544
	A03	DMSO	0	0	0.0903681
	A03	DMSO	0	0	0.129189
	A03	DMSO	0	0	0.078496
	A03	DMSO	0	0	0.0827077
	A03	DMSO	0	0	0.0741317
	A03	DMSO	0	0	0.0451077
	A03	DMSO	0	0	0.0526155
	A03	DMSO	0	0	0.0363792
	A03	DMSO	0	0	0.0501129
	A03	DMSO	0	0	0.0595739
	A03	DMSO	0	0	0.0929622
	A03	DMSO	0	0	0.0794421
	A03	DMSO	0	0	0.10987
	A03	DMSO	0	0	0.0795947
	A03	DMSO	0	0	0.0794421
	A03	DMSO	0	0	0.0542025
	A03	DMSO	0	0	0.0636025
	A03	DMSO	0	0	0.0627785
	A03	DMSO	0	0	0.0543246
	A03	DMSO	0	0	0.07227
	A03	DMSO	0	0	0.0584753
	A03	DMSO	0	0	0.065922
	A03	DMSO	0	0	0.0924129
	A03	DMSO	0	0	0.104315
	A03	DMSO	0	0	0.0404688
	A03	DMSO	0	0	0.0413233
	A03	DMSO	0	0	0.0465116
	A03	DMSO	0	0	0.0492584
	A03	DMSO	0	0	0.0384545
	A03	DMSO	0	0	0.0798999
	A03	DMSO	0	0	0.109504
	A03	DMSO	0	0	0.0827687
	A03	DMSO	0	0	0.048648
	A03	DMSO	0	0	0.0414759
	A03	DMSO	0	0	0.0665019
	A03	DMSO	0	0	0.080022
	A03	DMSO	0	0	0.050235
	A03	DMSO	0	0	0.0621376
	A03	DMSO	0	0	0.0804492
	A03	DMSO	0	0	0.0278948
	A03	DMSO	0	0	0.0646402
	A03	DMSO	0	0	0.0511201
	A03	DMSO	0	0	0.0457792
	A03	DMSO	0	0	0.084783
	A03	DMSO	0	0	0.0282
	A03	DMSO	0	0	0.0685772
	A03	DMSO	0	0	0.0876824
	A03	DMSO	0	0	0.0788012
	A03	DMSO	0	0	0.0560337
	A03	DMSO	0	0	0.0469999
	A03	DMSO	0	0	0.0706525
	A03	DMSO	0	0	0.0590246
	A03	DMSO	0	0	0.07227
	A03	DMSO	0	0	0.0569798
	A03	DMSO	0	0	0.0583532
	A03	DMSO	0	0	0.0901239
	A03	DMSO	0	0	0.0443142
	A03	DMSO	0	0	0.0694623
	A03	DMSO	0	0	0.0827992
	A03	DMSO	0	0	0.0791064
	A03	DMSO	0	0	0.0465727
	A03	DMSO	0	0	0.0752304
	A03	DMSO	0	0	0.100684
	A03	DMSO	0	0	0.0686687
	A03	DMSO	0	0	0.0723616
	A03	DMSO	0	0	0.0610389
	A03	DMSO	0	0	0.0959836
	A03	DMSO	0	0	0.0765733
	A03	DMSO	0	0	0.149606
	A03	DMSO	0	0	0.0772752
	A03	DMSO	0	0	0.0648843
	A03	DMSO	0	0	0.0817311
	A03	DMSO	0	0	0.0736129
	A03	DMSO	0	0	0.080144
	A03	DMSO	0	0	0.055698
	A03	DMSO	0	0	0.0412012
	A03	DMSO	0	0	0.083196
	A03	DMSO	0	0	0.0590856
	A03	DMSO	0	0	0.0515168
	A03	DMSO	0	0	0.048648
	A03	DMSO	0	0	0.0662882
	A03	DMSO	0	0	0.080144
	A03	DMSO	0	0	0.0708661
	A03	DMSO	0	0	0.0653726
	A03	DMSO	0	0	0.0839285
	A03	DMSO	0	0	0.0558811
	A03	DMSO	0	0	0.0676616
	A03	DMSO	0	0	0.0953122
	A03	DMSO	0	0	0.0260026
	A03	DMSO	0	0	0.0518831
	A03	DMSO	0	0	0.0712934
	A03	DMSO	0	0	0.0860648
	A03	DMSO	0	0	0.0604895
	A03	DMSO	0	0	0.0953733
	A03	DMSO	0	0	0.112189
	A03	DMSO	0	0	0.0794726
	A03	DMSO	0	0	0.0429714
	A03	DMSO	0	0	0.0877129
	A03	DMSO	0	0	0.0588415
	A03	DMSO	0	0	0.0810596
	A03	DMSO	0	0	0.033022
	A03	DMSO	0	0	0.0560337
	A03	DMSO	0	0	0.094244
	A03	DMSO	0	0	0.0426357
	A03	DMSO	0	0	0.0986999
	A03	DMSO	0	0	0.0900324
	A03	DMSO	0	0	0.0460233
	A03	DMSO	0	0	0.0487701
	A03	DMSO	0	0	0.0783739
	A03	DMSO	0	0	0.0379662
	A03	DMSO	0	0	0.0778856
	A03	DMSO	0	0	0.0476714
	A03	DMSO	0	0	0.0636636
	A03	DMSO	0	0	0.106086
	A03	DMSO	0	0	0.0380883
	A03	DMSO	0	0	0.0854544
	A03	DMSO	0	0	0.0603675
	A03	DMSO	0	0	0.0604285
	A03	DMSO	0	0	0.0328389
	A03	DMSO	0	0	0.0748947
	A03	DMSO	0	0	0.0603675
	A03	DMSO	0	0	0.0199597
	A03	DMSO	0	0	0.125984
	A03	DMSO	0	0	0.0974181
	A03	DMSO	0	0	0.113746
	A03	DMSO	0	0	0.0748337
	A03	DMSO	0	0	0.0368675
	A03	DMSO	0	0	0.0294818
	A03	DMSO	0	0	0.0720869
	A03	DMSO	0	0	0.0509675
	A03	DMSO	0	0	0.0553012
	A03	DMSO	0	0	0.0715376
	A03	DMSO	0	0	0.047061
	A03	DMSO	0	0	0.0367454
	A03	DMSO	0	0	0.0668986
	A03	DMSO	0	0	0.0656168
	A03	DMSO	0	0	0.0519441
	A03	DMSO	0	0	0.0727583
	A03	DMSO	0	0	0.0534395
	A03	DMSO	0	0	0.0747726
	A03	DMSO	0	0	0.0710187
	A03	DMSO	0	0	0.0752304
	A03	DMSO	0	0	0.0750778
	A03	DMSO	0	0	0.0507233
	A03	DMSO	0	0	0.0580175
	A03	DMSO	0	0	0.0474882
	A03	DMSO	0	0	0.0601233
	A03	DMSO	0	0	0.047946
	A03	DMSO	0	0	0.0741622
	A03	DMSO	0	0	0.087957
	A03	DMSO	0	0	0.0669596
	A03	DMSO	0	0	0.100775
	A03	DMSO	0	0	0.0921687
	A03	DMSO	0	0	0.0712324
	A03	DMSO	0	0	0.0488616
	A03	DMSO	0	0	0.0619545
	A03	DMSO	0	0	0.0883538
	A03	DMSO	0	0	0.109992
	A03	DMSO	0	0	0.0351889
	A03	DMSO	0	0	0.0489532
	A03	DMSO	0	0	0.0561558
	A03	DMSO	0	0	0.092596
	A03	DMSO	0	0	0.0907648
	A03	DMSO	0	0	0.0709577
	A03	DMSO	0	0	0.0798083
	A03	DMSO	0	0	0.0970518
	A03	DMSO	0	0	0.0986388
	A03	DMSO	0	0	0.0777025
	A03	DMSO	0	0	0.0579259
	A03	DMSO	0	0	0.0792285
	A03	DMSO	0	0	0.0678752
	A03	DMSO	0	0	0.0903986
	A03	DMSO	0	0	0.0803272
	A03	DMSO	0	0	0.0648538
	A03	DMSO	0	0	0.0609168
	A03	DMSO	0	0	0.0775804
	A03	DMSO	0	0	0.128792
	A03	DMSO	0	0	0.135079
	A03	DMSO	0	0	0.0736739
	A03	DMSO	0	0	0.0578649
	A03	DMSO	0	0	0.0650064
	A03	DMSO	0	0	0.0893609
	A03	DMSO	0	0	0.0385766
	A03	DMSO	0	0	0.0620765
	A03	DMSO	0	0	0.076909
	A03	DMSO	0	0	0.0501129
	A03	DMSO	0	0	0.124153
	A03	DMSO	0	0	0.0773363
	A03	DMSO	0	0	0.0488311
	A03	DMSO	0	0	0.0750778
	A03	DMSO	0	0	0.0992492
	A03	DMSO	0	0	0.0697674
	A03	DMSO	0	0	0.145395
	A03	DMSO	0	0	0.120735
	A03	DMSO	0	0	0.103949
	A03	DMSO	0	0	0.0618324
	A03	DMSO	0	0	0.0689129
	A03	DMSO	0	0	0.130074
	A03	DMSO	0	0	0.0897272
	A03	DMSO	0	0	0.0577428
	A03	DMSO	0	0	0.0687908
	A03	DMSO	0	0	0.103339
	A03	DMSO	0	0	0.0602454
	A03	DMSO	0	0	0.129921
	A03	DMSO	0	0	0.0738571
	A03	DMSO	0	0	0.0820363
	A03	DMSO	0	0	0.0674785
	A03	DMSO	0	0	0.0986388
	A03	DMSO	0	0	0.0695843
	A03	DMSO	0	0	0.0828908
	A03	DMSO	0	0	0.0933284
	A03	DMSO	0	0	0.0603675
	A03	DMSO	0	0	0.0773363
	A03	DMSO	0	0	0.0640908
	A03	DMSO	0	0	0.0855765
	A03	DMSO	0	0	0.137093
	A03	DMSO	0	0	0.0678752
	A03	DMSO	0	0	0.150278
	A03	DMSO	0	0	0.07227
	A03	DMSO	0	0	0.0613441
	A03	DMSO	0	0	0.0900934
	A03	DMSO	0	0	0.10813
	A03	DMSO	0	0	0.143869
	A03	DMSO	0	0	0.0744064
	A03	DMSO	0	0	0.0976012
	A03	DMSO	0	0	0.0676921
	A03	DMSO	0	0	0.0589025
	A03	DMSO	0	0	0.0449857
	A03	DMSO	0	0	0.208539
	A03	DMSO	0	0	0.0928401
	A03	DMSO	0	0	0.0670817
	A03	DMSO	0	0	0.0891168
	A03	DMSO	0	0	0.0684856
	A03	DMSO	0	0	0.0994323
	A03	DMSO	0	0	0.0780077
	A03	DMSO	0	0	0.0986999
	A03	DMSO	0	0	0.0504792
	A03	DMSO	0	0	0.0577123
	A03	DMSO	0	0	0.0811207
	A03	DMSO	0	0	0.436977
	A03	DMSO	0	0	0.123817
	A03	DMSO	0	0	0.0828603
	A03	DMSO	0	0	0.0415064
	A03	DMSO	0	0	0.0607337
	A03	DMSO	0	0	0.0633889
	A03	DMSO	0	0	0.0752609
	A03	DMSO	0	0	0.150217
	A03	DMSO	0	0	0.0990661
	A03	DMSO	0	0	0.0531954
	A03	DMSO	0	0	0.0611304
	A03	DMSO	0	0	0.0338766
	A03	DMSO	0	0	0.104895
	A03	DMSO	0	0	0.118019
	A03	DMSO	0	0	0.0482207
	A03	DMSO	0	0	0.0667155
	A03	DMSO	0	0	0.0541415
	A03	DMSO	0	0	0.070622
	A03	DMSO	0	0	0.0357688
	A03	DMSO	0	0	0.0751389
	A03	DMSO	0	0	0.0465727
	A03	DMSO	0	0	0.0425441
	A03	DMSO	0	0	0.13337
	A03	DMSO	0	0	0.0574376
	A03	DMSO	0	0	0.061283
	A03	DMSO	0	0	0.117622
	A03	DMSO	0	0	0.0475493
	A03	DMSO	0	0	0.0791064
	A03	DMSO	0	0	0.0476103
	A03	DMSO	0	0	0.0844168
	A03	DMSO	0	0	0.0629921
	A03	DMSO	0	0	0.0329915
	A03	DMSO	0	0	0.0841116
	A03	DMSO	0	0	0.0468168
	A03	DMSO	0	0	0.0320454
	A03	DMSO	0	0	0.0860648
	A03	DMSO	0	0	0.0670207
	A03	DMSO	0	0	0.0594519
	A03	DMSO	0	0	0.0397363
	A03	DMSO	0	0	0.078557
	A03	DMSO	0	0	0.0589636
	A03	DMSO	0	0	0.0617103
	A03	DMSO	0	0	0.0657389
	A03	DMSO	0	0	0.0929012
	A03	DMSO	0	0	0.0678752
	A03	DMSO	0	0	0.0729415
	A03	DMSO	0	0	0.0501434
	A03	DMSO	0	0	0.0839285
	A03	DMSO	0	0	0.124031
	A03	DMSO	0	0	0.131112
	A03	DMSO	0	0	0.0916194
	A03	DMSO	0	0	0.0553012
	A03	DMSO	0	0	0.0697674
	A03	DMSO	0	0	0.056583
	A03	DMSO	0	0	0.0420558
	A03	DMSO	0	0	0.0795337
	A03	DMSO	0	0	0.047061
	A03	DMSO	0	0	0.0875908
	A03	DMSO	0	0	0.0605506
	A03	DMSO	0	0	0.0858817
	A03	DMSO	0	0	0.108222
	A03	DMSO	0	0	0.0759324
	A03	DMSO	0	0	0.091009
	A03	DMSO	0	0	0.0809681
	A03	DMSO	0	0	0.0469999
	A03	DMSO	0	0	0.0573155
	A03	DMSO	0	0	0.0558811
	A03	DMSO	0	0	0.0576207
	A03	DMSO	0	0	0.0729109
	A03	DMSO	0	0	0.113654
	A03	DMSO	0	0	0.0579869
	A03	DMSO	0	0	0.0798999
	A03	DMSO	0	0	0.0666545
	A03	DMSO	0	0	0.0835317
	A03	DMSO	0	0	0.0582311
	A03	DMSO	0	0	0.0760545
	A03	DMSO	0	0	0.12104
	A03	DMSO	0	0	0.0398584
	A03	DMSO	0	0	0.0730635
	A03	DMSO	0	0	0.0775194
	A03	DMSO	0	0	0.0824635
	A03	DMSO	0	0	0.0670512
	A03	DMSO	0	0	0.080022
	A03	DMSO	0	0	0.0839895
	A03	DMSO	0	0	0.0885064
	A03	DMSO	0	0	0.0543856
	A03	DMSO	0	0	0.0314045
	A03	DMSO	0	0	0.0526155
	A03	DMSO	0	0	0.0404077
	A03	DMSO	0	0	0.0880181
	A03	DMSO	0	0	0.0666239
	A03	DMSO	0	0	0.09577
	A03	DMSO	0	0	0.103034
	A03	DMSO	0	0	0.0844778
	A03	DMSO	0	0	0.0925655
	A03	DMSO	0	0	0.109076
	A03	DMSO	0	0	0.0704389
	A03	DMSO	0	0	0.134041
	A03	DMSO	0	0	0.0642739
	A03	DMSO	0	0	0.0705915
	A03	DMSO	0	0	0.12223
	A03	DMSO	0	0	0.06992
	A03	DMSO	0	0	0.0903986
	A03	DMSO	0	0	0.0990051
	A03	DMSO	0	0	0.0601233
	A03	DMSO	0	0	0.0621376
	A03	DMSO	0	0	0.0672648
	A03	DMSO	0	0	0.0795642
	A03	DMSO	0	0	0.0821583
	A03	DMSO	0	0	0.16215
	A03	DMSO	0	0	0.0524934
	A03	DMSO	0	0	0.0653726
	A03	DMSO	0	0	0.0491973
	A03	DMSO	0	0	0.0743454
	A03	DMSO	0	0	0.0577428
	A03	DMSO	0	0	0.0382103
	A03	DMSO	0	0	0.10398
	A03	DMSO	0	0	0.0610694
	A03	DMSO	0	0	0.128853
	A03	DMSO	0	0	0.078557
	A03	DMSO	0	0	0.0639077
	A03	DMSO	0	0	0.113349
	A03	DMSO	0	0	0.068272
	A03	DMSO	0	0	0.0543856
	A03	DMSO	0	0	0.0855765
	A03	DMSO	0	0	0.0888726
	A03	DMSO	0	0	0.0946713
	A03	DMSO	0	0	0.104499
	A03	DMSO	0	0	0.0460233
	A03	DMSO	0	0	0.0650064
	A03	DMSO	0	0	0.0987609
	A03	DMSO	0	0	0.0678142
	A03	DMSO	0	0	0.0693402
	A03	DMSO	0	0	0.070622
	A03	DMSO	0	0	0.109443
	A03	DMSO	0	0	0.061222
	A03	DMSO	0	0	0.0402246
	A03	DMSO	0	0	0.0836233
	A03	DMSO	0	0	0.0767259
	A03	DMSO	0	0	0.0901239
	A03	DMSO	0	0	0.0866752
	A03	DMSO	0	0	0.0302753
	A03	DMSO	0	0	0.135018
	A03	DMSO	0	0	0.0701337
	A03	DMSO	0	0	0.0917414
	A03	DMSO	0	0	0.0614051
	A03	DMSO	0	0	0.105536
	A03	DMSO	0	0	0.0797778
	A03	DMSO	0	0	0.0695538
	A03	DMSO	0	0	0.0592077
	A03	DMSO	0	0	0.0324116
	A03	DMSO	0	0	0.080144
	A03	DMSO	0	0	0.0605811
	A03	DMSO	0	0	0.0537753
	A03	DMSO	0	0	0.0138558
	A03	DMSO	0	0	0.108619
	A03	DMSO	0	0	0.082433
	A03	DMSO	0	0	0.0825551
	A03	DMSO	0	0	0.0656168
	A03	DMSO	0	0	0.0538973
	A03	DMSO	0	0	0.0567662
	A03	DMSO	0	0	0.0451077
	A03	DMSO	0	0	0.0924129
	A03	DMSO	0	0	0.0596045
	A03	DMSO	0	0	0.0770921
	A03	DMSO	0	0	0.0422389
	A03	DMSO	0	0	0.0441922
	A03	DMSO	0	0	0.0677532
	A03	DMSO	0	0	0.0623817
	A03	DMSO	0	0	0.119819
	A03	DMSO	0	0	0.0669291
	A03	DMSO	0	0	0.0813648
	A03	DMSO	0	0	0.0952207
	A03	DMSO	0	0	0.134652
	A03	DMSO	0	0	0.110358
	A03	DMSO	0	0	0.0771531
	A03	DMSO	0	0	0.132393
	A03	DMSO	0	0	0.0598791
	A03	DMSO	0	0	0.0338155
	A03	DMSO	0	0	0.0628395
	A03	DMSO	0	0	0.0975401
	A03	DMSO	0	0	0.0723311
	A03	DMSO	0	0	0.0665324
	A03	DMSO	0	0	0.0650675
	A03	DMSO	0	0	0.0656778
	A03	DMSO	0	0	0.0809376
	A03	DMSO	0	0	0.0710493
	A03	DMSO	0	0	0.0191052
	A03	DMSO	0	0	0.0710798
	A03	DMSO	0	0	0.0897272
	A03	DMSO	0	0	0.0514558
	A03	DMSO	0	0	0.0145273
	A03	DMSO	0	0	0.0526155
	A03	DMSO	0	0	0.0189831
	A03	DMSO	0	0	0.0795947
	A03	DMSO	0	0	0.097357
	A03	DMSO	0	0	0.0759324
	A03	DMSO	0	0	0.0613746
	A03	DMSO	0	0	0.0673259
	A03	DMSO	0	0	0.042422
	A03	DMSO	0	0	0.109351
	A03	DMSO	0	0	0.0577428
	A03	DMSO	0	0	0.0723311
	A03	DMSO	0	0	0.0808155
	A03	DMSO	0	0	0.0707135
	A03	DMSO	0	0	0.0619545
	A03	DMSO	0	0	0.0853324
	A03	DMSO	0	0	0.064335
	A03	DMSO	0	0	0.0556675
	A03	DMSO	0	0	0.065922
	A03	DMSO	0	0	0.0269182
	A03	DMSO	0	0	0.097296
	A03	DMSO	0	0	0.0696454
	A03	DMSO	0	0	0.0568272
	A03	DMSO	0	0	0.032961
	A03	DMSO	0	0	0.0416285
	A03	DMSO	0	0	0.113593
	A03	DMSO	0	0	0.0359519
	A03	DMSO	0	0	0.0729415
	A03	DMSO	0	0	0.0335714
	A03	DMSO	0	0	0.0509675
	A03	DMSO	0	0	0.075322
	A03	DMSO	0	0	0.0515779
	A03	DMSO	0	0	0.0905817
	A03	DMSO	0	0	0.0401636
	A03	DMSO	0	0	0.0344259
	A03	DMSO	0	0	0.0523714
	A03	DMSO	0	0	0.0597571
	A03	DMSO	0	0	0.0363181
	A03	DMSO	0	0	0.0593908
	A03	DMSO	0	0	0.050296
	A03	DMSO	0	0	0.0793505
	A03	DMSO	0	0	0.0487395
	A03	DMSO	0	0	0.080022
	A03	DMSO	0	0	0.0469999
	A03	DMSO	0	0	0.0408961
	A03	DMSO	0	0	0.0357688
	A03	DMSO	0	0	0.0380577
	A03	DMSO	0	0	0.0432766
	A03	DMSO	0	0	0.0806934
	A03	DMSO	0	0	0.0486175
	A03	DMSO	0	0	0.0313129
	A03	DMSO	0	0	0.0566441
	A03	DMSO	0	0	0.073735
	A03	DMSO	0	0	0.0591467
	A03	DMSO	0	0	0.0494415
	A03	DMSO	0	0	0.10694
	A03	DMSO	0	0	0.0224623
	A03	DMSO	0	0	0.0145273
	A03	DMSO	0	0	0.0412012
	A03	DMSO	0	0	0.0611915
	A03	DMSO	0	0	0.0542636
	A03	DMSO	0	0	0.0409571
	A03	DMSO	0	0	0.0635415
	A03	DMSO	0	0	0.0985168
	A03	DMSO	0	0	0.0510895
	A03	DMSO	0	0	0.0438259
	A03	DMSO	0	0	0.143136
	A03	DMSO	0	0	0.0538363
	A03	DMSO	0	0	0.0431545
	A03	DMSO	0	0	0.0668376
	A03	DMSO	0	0	0.106391
	A03	DMSO	0	0	0.104743
	A03	DMSO	0	0	0.0562168
	A03	DMSO	0	0	0.0708661
	A03	DMSO	0	0	0.116279
	A03	DMSO	0	0	0.0516999
	A03	DMSO	0	0	0.0766648
	A03	DMSO	0	0	0.0944272
	A03	DMSO	0	0	0.0834707
	A03	DMSO	0	0	0.0667155
	A03	DMSO	0	0	0.0754441
	A03	DMSO	0	0	0.0936947
	A03	DMSO	0	0	0.0607337
	A03	DMSO	0	0	0.109382
	A03	DMSO	0	0	0.0868278
	A03	DMSO	0	0	0.0614051
	A03	DMSO	0	0	0.0947934
	A03	DMSO	0	0	0.0772752
	A03	DMSO	0	0	0.111823
	A03	DMSO	0	0	0.0698895
	A03	DMSO	0	0	0.0821889
	A03	DMSO	0	0	0.059696
	A03	DMSO	0	0	0.0654032
	A03	DMSO	0	0	0.102179
	A03	DMSO	0	0	0.0508454
	A03	DMSO	0	0	0.0747726
	A03	DMSO	0	0	0.0732467
	A03	DMSO	0	0	0.0899103
	A03	DMSO	0	0	0.0776415
	A03	DMSO	0	0	0.0951596
	A03	DMSO	0	0	0.123299
	A03	DMSO	0	0	0.0862785
	A03	DMSO	0	0	0.0603675
	A03	DMSO	0	0	0.0462675
	A03	DMSO	0	0	0.109626
	A03	DMSO	0	0	0.113532
	A03	DMSO	0	0	0.0417506
	A03	DMSO	0	0	0.116035
	A03	DMSO	0	0	0.0415675
	A03	DMSO	0	0	0.129799
	A03	DMSO	0	0	0.069035
	A03	DMSO	0	0	0.0863395
	A03	DMSO	0	0	0.0584142
	A03	DMSO	0	0	0.0998596
	A03	DMSO	0	0	0.0705609
	A03	DMSO	0	0	0.112006
	A03	DMSO	0	0	0.0828298
	A03	DMSO	0	0	0.0805713
	A03	DMSO	0	0	0.0699506
	A03	DMSO	0	0	0.0744064
	A03	DMSO	0	0	0.0614662
	A03	DMSO	0	0	0.0576207
	A03	DMSO	0	0	0.0755661
	A03	DMSO	0	0	0.123695
	A03	DMSO	0	0	0.0416285
	A03	DMSO	0	0	0.101813
	A03	DMSO	0	0	0.0355246
	A03	DMSO	0	0	0.132241
	A03	DMSO	0	0	0.0974181
	A03	DMSO	0	0	0.0921382
	A03	DMSO	0	0	0.06992
	A03	DMSO	0	0	0.0672343
	A03	DMSO	0	0	0.0682415
	A03	DMSO	0	0	0.080144
	A03	DMSO	0	0	0.0736129
	A03	DMSO	0	0	0.043887
	A03	DMSO	0	0	0.0557895
	A03	DMSO	0	0	0.0366233
	A03	DMSO	0	0	0.0954648
	A03	DMSO	0	0	0.12751
	A03	DMSO	0	0	0.0813038
	A03	DMSO	0	0	0.048709
	A03	DMSO	0	0	0.0609168
	A03	DMSO	0	0	0.0874077
	A03	DMSO	0	0	0.0810596
	A03	DMSO	0	0	0.0372337
	A03	DMSO	0	0	0.0515779
	A03	DMSO	0	0	0.0279253
	A03	DMSO	0	0	0.0291766
	A03	DMSO	0	0	0.0275285
	A03	DMSO	0	0	0.054874
	A03	DMSO	0	0	0.0975096
	A03	DMSO	0	0	0.0491973
	A03	DMSO	0	0	0.0354941
	A03	DMSO	0	0	0.0600012
	A03	DMSO	0	0	0.0638467
	A03	DMSO	0	0	0.0666545
	A03	DMSO	0	0	0.0938778
	A03	DMSO	0	0	0.0891473
	A03	DMSO	0	0	0.0842337
	A03	DMSO	0	0	0.0587194
	A03	DMSO	0	0	0.047122
	A03	DMSO	0	0	0.0780077
	A03	DMSO	0	0	0.0647012
	A03	DMSO	0	0	0.070622
	A03	DMSO	0	0	0.0417506
	A03	DMSO	0	0	0.0809376
	A03	DMSO	0	0	0.0610999
	A03	DMSO	0	0	0.0738571
	A03	DMSO	0	0	0.0260026
	A03	DMSO	0	0	0.0346701
	A03	DMSO	0	0	0.0594519
	A03	DMSO	0	0	0.0519441
	A03	DMSO	0	0	0.0866142
	A03	DMSO	0	0	0.0537753
	A03	DMSO	0	0	0.0710493
	A03	DMSO	0	0	0.0402857
	A03	DMSO	0	0	0.0610389
	A03	DMSO	0	0	0.0435818
	A03	DMSO	0	0	0.0778856
	A03	DMSO	0	0	0.0497162
	A03	DMSO	0	0	0.0490142
	A03	DMSO	0	0	0.0568272
	A03	DMSO	0	0	0.0623817
	A03	DMSO	0	0	0.0506928
	A03	DMSO	0	0	0.0865531
	A03	DMSO	0	0	0.0605201
	A03	DMSO	0	0	0.0621986
	A03	DMSO	0	0	0.0571629
	A03	DMSO	0	0	0.0548129
	A03	DMSO	0	0	0.0814564
	A03	DMSO	0	0	0.0874077
	A03	DMSO	0	0	0.0290545
	A03	DMSO	0	0	0.0559421
	A03	DMSO	0	0	0.0640908
	A03	DMSO	0	0	0.0589636
	A03	DMSO	0	0	0.0429103
	A03	DMSO	0	0	0.0991271
	A03	DMSO	0	0	0.135018
	A03	DMSO	0	0	0.0572545
	A03	DMSO	0	0	0.053409
	A03	DMSO	0	0	0.0795337
	A03	DMSO	0	0	0.108466
	A03	DMSO	0	0	0.0417506
	A03	DMSO	0	0	0.0271013
	A03	DMSO	0	0	0.0621376
	A03	DMSO	0	0	0.0642129
	A03	DMSO	0	0	0.0473051
	A03	DMSO	0	0	0.104621
	A03	DMSO	0	0	0.0726363
	A03	DMSO	0	0	0.0633278
	A03	DMSO	0	0	0.12162
	A03	DMSO	0	0	0.0746505
	A03	DMSO	0	0	0.0834707
	A03	DMSO	0	0	0.0239883
	A03	DMSO	0	0	0.0920466
	A03	DMSO	0	0	0.104163
	A03	DMSO	0	0	0.0383935
	A03	DMSO	0	0	0.120002
	A03	DMSO	0	0	0.0562168
	A03	DMSO	0	0	0.0361961
	A03	DMSO	0	0	0.061283
	A03	DMSO	0	0	0.127266
	A03	DMSO	0	0	0.0704389
	A03	DMSO	0	0	0.0665934
	A03	DMSO	0	0	0.0571324
	A03	DMSO	0	0	0.0539584
	A03	DMSO	0	0	0.0441922
	A03	DMSO	0	0	0.0924739
	A03	DMSO	0	0	0.0741317
	A03	DMSO	0	0	0.0445889
	A03	DMSO	0	0	0.0292376
	A03	DMSO	0	0	0.0422389
	A03	DMSO	0	0	0.0925349
	A03	DMSO	0	0	0.0546298
	A03	DMSO	0	0	0.0651285
	A03	DMSO	0	0	0.0391564
	A03	DMSO	0	0	0.0741012
	A03	DMSO	0	0	0.105902
	A03	DMSO	0	0	0.0562168
	A03	DMSO	0	0	0.109748
	A03	DMSO	0	0	0.125557
	A03	DMSO	0	0	0.051883
	A03	DMSO	0	0	0.0886285
	A03	DMSO	0	0	0.0453519
	A03	DMSO	0	0	0.0721785
	A03	DMSO	0	0	0.0603675
	A03	DMSO	0	0	0.0601843
	A03	DMSO	0	0	0.072148
	A03	DMSO	0	0	0.151682
	A03	DMSO	0	0	0.065983
	A03	DMSO	0	0	0.044009
	A03	DMSO	0	0	0.0550571
	A03	DMSO	0	0	0.0730635
	A03	DMSO	0	0	0.0328694
	A03	DMSO	0	0	0.0402246
	A03	DMSO	0	0	0.0584142
	A03	DMSO	0	0	0.0589636
	A03	DMSO	0	0	0.149973
	A03	DMSO	0	0	0.0846609
	A03	DMSO	0	0	0.033022
	A03	DMSO	0	0	0.0446194
	A03	DMSO	0	0	0.145273
	A03	DMSO	0	0	0.181774
	A03	DMSO	0	0	0.181957
	A03	DMSO	0	0	0.0312519
	A03	DMSO	0	0	0.0917414
	A03	DMSO	0	0	0.0651285
	A03	DMSO	0	0	0.108893
	A03	DMSO	0	0	0.0441616
	A03	DMSO	0	0	0.0759934
	A03	DMSO	0	0	0.0743759
	A03	DMSO	0	0	0.0479766
	A03	DMSO	0	0	0.0551181
	A03	DMSO	0	0	0.0693402
	A03	DMSO	0	0	0.0382714
	A03	DMSO	0	0	0.101202
	A03	DMSO	0	0	0.0521882
	A03	DMSO	0	0	0.0449246
	A03	DMSO	0	0	0.0436428
	A03	DMSO	0	0	0.0305194
	A03	DMSO	0	0	0.0972349
	A03	DMSO	0	0	0.0666545
	A03	DMSO	0	0	0.0746505
	A03	DMSO	0	0	0.0519441
	A03	DMSO	0	0	0.0758103
	A03	DMSO	0	0	0.0598181
	A03	DMSO	0	0	0.0485869
	A03	DMSO	0	0	0.0484649
	A03	DMSO	0	0	0.0933895
	A03	DMSO	0	0	0.0398584
	A03	DMSO	0	0	0.0687298
	A03	DMSO	0	0	0.0730025
	A03	DMSO	0	0	0.0922908
	A03	DMSO	0	0	0.0395227
	A03	DMSO	0	0	0.051761
	A03	DMSO	0	0	0.0587804
	A03	DMSO	0	0	0.0900018
	A03	DMSO	0	0	0.0626564
	A03	DMSO	0	0	0.0338155
	A03	DMSO	0	0	0.0571019
	A03	DMSO	0	0	0.0500519
	A03	DMSO	0	0	0.0650064
	A03	DMSO	0	0	0.0582921
	A03	DMSO	0	0	0.109687
	A03	DMSO	0	0	0.122688
	A03	DMSO	0	0	0.0672954
	A03	DMSO	0	0	0.0391259
	A03	DMSO	0	0	0.0502045
	A03	DMSO	0	0	0.0696148
	A03	DMSO	0	0	0.0618019
	A03	DMSO	0	0	0.0639687
	A03	DMSO	0	0	0.0369896
	A03	DMSO	0	0	0.0428493
	A03	DMSO	0	0	0.0592077
	A03	DMSO	0	0	0.0308246
	A03	DMSO	0	0	0.0499908
	A03	DMSO	0	0	0.0492889
	A03	DMSO	0	0	0.128975
	A03	DMSO	0	0	0.0681194
	A03	DMSO	0	0	0.143136
	A03	DMSO	0	0	0.043948
	A03	DMSO	0	0	0.107306
	A03	DMSO	0	0	0.127388
	A03	DMSO	0	0	0.0336324
	A03	DMSO	0	0	0.0695843
	A03	DMSO	0	0	0.096533
	A03	DMSO	0	0	0.069035
	A03	DMSO	0	0	0.0584142
	A03	DMSO	0	0	0.0310688
	A03	DMSO	0	0	0.035372
	A03	DMSO	0	0	0.073735
	A03	DMSO	0	0	0.0286883
	A03	DMSO	0	0	0.0366844
	A03	DMSO	0	0	0.0916804
	A03	DMSO	0	0	0.0741928
	A03	DMSO	0	0	0.0265519
	A03	DMSO	0	0	0.0597571
	A03	DMSO	0	0	0.0516389
	A03	DMSO	0	0	0.0449857
	A03	DMSO	0	0	0.0486785
	A03	DMSO	0	0	0.0704389
	A03	DMSO	0	0	0.056522
	A03	DMSO	0	0	0.0869804
	A03	DMSO	0	0	0.111274
	A03	DMSO	0	0	0.0648843
	A03	DMSO	0	0	0.0765428
	A03	DMSO	0	0	0.0588415
	A03	DMSO	0	0	0.0576817
	A03	DMSO	0	0	0.0239272
	A03	DMSO	0	0	0.0338766
	A03	DMSO	0	0	0.123543
	A03	DMSO	0	0	0.0716902
	A03	DMSO	0	0	0.0560032
	A03	DMSO	0	0	0.0515779
	A03	DMSO	0	0	0.0556675
	A03	DMSO	0	0	0.0453214
	A03	DMSO	0	0	0.0332052
	A03	DMSO	0	0	0.0718428
	A03	DMSO	0	0	0.0569493
	A03	DMSO	0	0	0.0730635
	A03	DMSO	0	0	0.0521272
	A03	DMSO	0	0	0.0616188
	A03	DMSO	0	0	0.0401331
	A03	DMSO	0	0	0.0751999
	A03	DMSO	0	0	0.0531954
	A03	DMSO	0	0	0.0944271
	A03	DMSO	0	0	0.10578
	A03	DMSO	0	0	0.0833791
	A03	DMSO	0	0	0.157419
	A03	DMSO	0	0	0.0600623
	A03	DMSO	0	0	0.0474272
	A03	DMSO	0	0	0.0594519
	A03	DMSO	0	0	0.0544772
	A03	DMSO	0	0	0.0712324
	A03	DMSO	0	0	0.0629921
	A03	DMSO	0	0	0.0363181
	A03	DMSO	0	0	0.0509064
	A03	DMSO	0	0	0.0669597
	A03	DMSO	0	0	0.0592077
	A03	DMSO	0	0	0.0647012
	A03	DMSO	0	0	0.172252
	A03	DMSO	0	0	0.11048
	A03	DMSO	0	0	0.0297565
	A03	DMSO	0	0	0.0570714
	A03	DMSO	0	0	0.0608558
	A03	DMSO	0	0	0.0720259
	A03	DMSO	0	0	0.0288409
	A03	DMSO	0	0	0.0769395
	A03	DMSO	0	0	0.0772142
	A03	DMSO	0	0	0.083135
	A03	DMSO	0	0	0.0777025
	A03	DMSO	0	0	0.0642739
	A03	DMSO	0	0	0.0498382
	A03	DMSO	0	0	0.0630532
	A03	DMSO	0	0	0.0867668
	A03	DMSO	0	0	0.080846
	A03	DMSO	0	0	0.0562778
	A03	DMSO	0	0	0.0457181
	A03	DMSO	0	0	0.0806018
	A03	DMSO	0	0	0.0336935
	A03	DMSO	0	0	0.0512727
	A03	DMSO	0	0	0.0825856
	A03	DMSO	0	0	0.0327474
	A03	DMSO	0	0	0.0592688
	A03	DMSO	0	0	0.140328
	A03	DMSO	0	0	0.0770921
	A03	DMSO	0	0	0.109076
	A03	DMSO	0	0	0.0421779
	A03	DMSO	0	0	0.0499298
	A03	DMSO	0	0	0.0853324
	A03	DMSO	0	0	0.0723311
	A03	DMSO	0	0	0.0807544
	A03	DMSO	0	0	0.0376305
	A03	DMSO	0	0	0.0466337
	A03	DMSO	0	0	0.0719038
	A03	DMSO	0	0	0.0626259
	A03	DMSO	0	0	0.0435207
	A03	DMSO	0	0	0.0867973
	A03	DMSO	0	0	0.0662577
	A03	DMSO	0	0	0.0955259
	A03	DMSO	0	0	0.0388207
	A03	DMSO	0	0	0.0576207
	A03	DMSO	0	0	0.120704
	A03	DMSO	0	0	0.136788
	A03	DMSO	0	0	0.0263688
	A03	DMSO	0	0	0.10868
	A03	DMSO	0	0	0.0389428
	A03	DMSO	0	0	0.0595739
	A03	DMSO	0	0	0.0845999
	A03	DMSO	0	0	0.0615272
	A03	DMSO	0	0	0.0700726
	A03	DMSO	0	0	0.101202
	A03	DMSO	0	0	0.0748337
	A03	DMSO	0	0	0.122139
	A03	DMSO	0	0	0.0661661
	A03	DMSO	0	0	0.034487
	A03	DMSO	0	0	0.0905207
	A03	DMSO	0	0	0.0698285
	A03	DMSO	0	0	0.0573765
	A03	DMSO	0	0	0.0490142
	A03	DMSO	0	0	0.0526155
	A03	DMSO	0	0	0.051883
	A03	DMSO	0	0	0.0599402
	A03	DMSO	0	0	0.0374474
	A03	DMSO	0	0	0.0452909
	A03	DMSO	0	0	0.0695843
	A03	DMSO	0	0	0.0406519
	A03	DMSO	0	0	0.0724531
	A03	DMSO	0	0	0.120125
	A03	DMSO	0	0	0.0734908
	A03	DMSO	0	0	0.0905207
	A03	DMSO	0	0	0.0827077
	A03	DMSO	0	0	0.0742843
	A03	DMSO	0	0	0.0790453
	A03	DMSO	0	0	0.0473662
	A03	DMSO	0	0	0.0980895
	A03	DMSO	0	0	0.058048
	A03	DMSO	0	0	0.0492584
	A03	DMSO	0	0	0.0662272
	A03	DMSO	0	0	0.0788622
	A03	DMSO	0	0	0.0499603
	A03	DMSO	0	0	0.0838979
	A03	DMSO	0	0	0.0664713
	A03	DMSO	0	0	0.126991
	A03	DMSO	0	0	0.0892999
	A03	DMSO	0	0	0.0645181
	A03	DMSO	0	0	0.0998291
	A03	DMSO	0	0	0.0905207
	A03	DMSO	0	0	0.0642129
	A03	DMSO	0	0	0.0893609
	A03	DMSO	0	0	0.0892388
	A03	DMSO	0	0	0.1128
	A03	DMSO	0	0	0.0761155
	A03	DMSO	0	0	0.132027
	A03	DMSO	0	0	0.0854239
	A03	DMSO	0	0	0.0636635
	A03	DMSO	0	0	0.0650674
	A03	DMSO	0	0	0.0876518
	A03	DMSO	0	0	0.105902
	A03	DMSO	0	0	0.0321675
	A03	DMSO	0	0	0.0741928
	A03	DMSO	0	0	0.108466
	A03	DMSO	0	0	0.129341
	A03	DMSO	0	0	0.0877129
	A03	DMSO	0	0	0.0814869
	A03	DMSO	0	0	0.0434292
	A03	DMSO	0	0	0.0937252
	A03	DMSO	0	0	0.0587804
	A03	DMSO	0	0	0.180034
	A03	DMSO	0	0	0.0464506
	A03	DMSO	0	0	0.0927791
	A03	DMSO	0	0	0.0568272
	A03	DMSO	0	0	0.0917414
	A03	DMSO	0	0	0.0625649
	A03	DMSO	0	0	0.0882622
	A03	DMSO	0	0	0.0550265
	A03	DMSO	0	0	0.06992
	A03	DMSO	0	0	0.128731
	A03	DMSO	0	0	0.0634804
	A03	DMSO	0	0	0.0914973
	A03	DMSO	0	0	0.113654
	A03	DMSO	0	0	0.0732161
	A03	DMSO	0	0	0.141671
	A03	DMSO	0	0	0.0350363
	A03	DMSO	0	0	0.0765428
	A03	DMSO	0	0	0.0618934
	A03	DMSO	0	0	0.127083
	A03	DMSO	0	0	0.0789233
	A03	DMSO	0	0	0.113593
	A03	DMSO	0	0	0.0689739
	A03	DMSO	0	0	0.0451993
	A03	DMSO	0	0	0.0462064
	A03	DMSO	0	0	0.0748947
	A03	DMSO	0	0	0.082433
	A03	DMSO	0	0	0.0821583
	A03	DMSO	0	0	0.202405
	A03	DMSO	0	0	0.0464506
	A03	DMSO	0	0	0.0601233
	A03	DMSO	0	0	0.0422389
	A03	DMSO	0	0	0.0468168
	A03	DMSO	0	0	0.113593
	A03	DMSO	0	0	0.0844778
	A03	DMSO	0	0	0.115547
	A03	DMSO	0	0	0.0341818
	A03	DMSO	0	0	0.0414454
	A03	DMSO	0	0	0.0886284
	A03	DMSO	0	0	0.185253
	A03	DMSO	0	0	0.139718
	A03	DMSO	0	0	0.0662882
	A03	DMSO	0	0	0.0802051
	A03	DMSO	0	0	0.10108
	A03	DMSO	0	0	0.0618934
	A03	DMSO	0	0	0.104499
	A03	DMSO	0	0	0.102057
	A03	DMSO	0	0	0.0673564
	A03	DMSO	0	0	0.0402551
	A03	DMSO	0	0	0.047824
	A03	DMSO	0	0	0.0952817
	A03	DMSO	0	0	0.0820973
	A03	DMSO	0	0	0.107276
	A03	DMSO	0	0	0.0415064
	A03	DMSO	0	0	0.0795947
	A03	DMSO	0	0	0.0839895
	A03	DMSO	0	0	0.0169078
	A03	DMSO	0	0	0.0588415
	A03	DMSO	0	0	0.0447415
	A03	DMSO	0	0	0.0845694
	A03	DMSO	0	0	0.0885674
	A03	DMSO	0	0	0.0383935
	A03	DMSO	0	0	0.051822
	A03	DMSO	0	0	0.0641519
	A03	DMSO	0	0	0.0654337
	A03	DMSO	0	0	0.0383629
	A03	DMSO	0	0	0.0771531
	A03	DMSO	0	0	0.0471831
	A03	DMSO	0	0	0.138131
	A03	DMSO	0	0	0.0331441
	A03	DMSO	0	0	0.073857
	A03	DMSO	0	0	0.061161
	A03	DMSO	0	0	0.0374168
	A03	DMSO	0	0	0.0416285
	A03	DMSO	0	0	0.0757493
	A03	DMSO	0	0	0.0429103
	A03	DMSO	0	0	0.0417201
	A03	DMSO	0	0	0.0559116
	A03	DMSO	0	0	0.0918635
	A03	DMSO	0	0	0.0761765
	A03	DMSO	0	0	0.0448025
	A03	DMSO	0	0	0.0918025
	A03	DMSO	0	0	0.0811817
	A03	DMSO	0	0	0.0342428
	A03	DMSO	0	0	0.0905817
	A03	DMSO	0	0	0.0522493
	A03	DMSO	0	0	0.048709
	A03	DMSO	0	0	0.0915278
	A03	DMSO	0	0	0.0577733
	A03	DMSO	0	0	0.0441922
	A03	DMSO	0	0	0.058811
	A03	DMSO	0	0	0.091772
	A03	DMSO	0	0	0.0605201
	A03	DMSO	0	0	0.0919856
	A03	DMSO	0	0	0.0688519
	A03	DMSO	0	0	0.0597571
	A03	DMSO	0	0	0.19212
	A03	DMSO	0	0	0.0712019
	A03	DMSO	0	0	0.0573765
	A03	DMSO	0	0	0.0546603
	A03	DMSO	0	0	0.10578
	A03	DMSO	0	0	0.065098
	A03	DMSO	0	0	0.0670207
	A03	DMSO	0	0	0.047061
	A03	DMSO	0	0	0.0665324
	A03	DMSO	0	0	0.0386987
	A03	DMSO	0	0	0.0574986
	A03	DMSO	0	0	0.0353415
	A03	DMSO	0	0	0.0465116
	A03	DMSO	0	0	0.050296
	A03	DMSO	0	0	0.0654947
	A03	DMSO	0	0	0.0860343
	A03	DMSO	0	0	0.0516999
	A03	DMSO	0	0	0.0514558
	A03	DMSO	0	0	0.0615272
	A03	DMSO	0	0	0.0969908
	A03	DMSO	0	0	0.0440701
	A03	DMSO	0	0	0.110816
	A03	DMSO	0	0	0.0907038
	A03	DMSO	0	0	0.0508454
	A03	DMSO	0	0	0.0676616
	A03	DMSO	0	0	0.0499908
	A03	DMSO	0	0	0.0383935
	A03	DMSO	0	0	0.0908258
	A03	DMSO	0	0	0.0740707
	A03	DMSO	0	0	0.0988219
	A03	DMSO	0	0	0.108832
	A03	DMSO	0	0	0.0685161
	A03	DMSO	0	0	0.0257279
	A03	DMSO	0	0	0.0927791
	A03	DMSO	0	0	0.0353415
	A03	DMSO	0	0	0.089422
	A03	DMSO	0	0	0.168711
	A03	DMSO	0	0	0.0332967
	A03	DMSO	0	0	0.0702557
	A03	DMSO	0	0	0.062809
	A03	DMSO	0	0	0.0414454
	A03	DMSO	0	0	0.119697
	A03	DMSO	0	0	0.0520967
	A03	DMSO	0	0	0.0598791
	A03	DMSO	0	0	0.264695
	A03	DMSO	0	0	0.0667155
	A03	DMSO	0	0	0.0468473
	A03	DMSO	0	0	0.0495636
	A03	DMSO	0	0	0.0772142
	A03	DMSO	0	0	0.0756272
	A03	DMSO	0	0	0.0419337
	A03	DMSO	0	0	0.0498993
	A03	DMSO	0	0	0.0705609
	A03	DMSO	0	0	0.0737655
	A03	DMSO	0	0	0.0751999
	A03	DMSO	0	0	0.0456876
	A03	DMSO	0	0	0.0657389
	A03	DMSO	0	0	0.0566441
	A03	DMSO	0	0	0.0551181
	A03	DMSO	0	0	0.0605506
	A03	DMSO	0	0	0.073735
	A03	DMSO	0	0	0.0730941
	A03	DMSO	0	0	0.0929012
	A03	DMSO	0	0	0.0796863
	A03	DMSO	0	0	0.0727583
	A03	DMSO	0	0	0.0516389
	A03	DMSO	0	0	0.0688824
	A03	DMSO	0	0	0.0586584
	A03	DMSO	0	0	0.0579869
	A03	DMSO	0	0	0.0357383
	A03	DMSO	0	0	0.0583532
	A03	DMSO	0	0	0.0823414
	A03	DMSO	0	0	0.0820057
	A03	DMSO	0	0	0.0641824
	A03	DMSO	0	0	0.075383
	A03	DMSO	0	0	0.0961668
	A03	DMSO	0	0	0.0853324
	A03	DMSO	0	0	0.107917
	A03	DMSO	0	0	0.081609
	A03	DMSO	0	0	0.0321065
	A03	DMSO	0	0	0.0559116
	A03	DMSO	0	0	0.0544467
	A03	DMSO	0	0	0.205152
	A03	DMSO	0	0	0.0668986
	A03	DMSO	0	0	0.1269
	A03	DMSO	0	0	0.111915
	A03	DMSO	0	0	0.104804
	A03	DMSO	0	0	0.104865
	A03	DMSO	0	0	0.182445
	A03	DMSO	0	0	0.0671428
	A03	DMSO	0	0	0.0694622
	A03	DMSO	0	0	0.0438259
	A03	DMSO	0	0	0.0837453
	A03	DMSO	0	0	0.0730635
	A03	DMSO	0	0	0.0967466
	A03	DMSO	0	0	0.0590856
	A03	DMSO	0	0	0.092596
	A03	DMSO	0	0	0.0901544
	A03	DMSO	0	0	0.0930843
	A03	DMSO	0	0	0.067509
	A03	DMSO	0	0	0.0961668
	A03	DMSO	0	0	0.0672343
	A03	DMSO	0	0	0.0766038
	A03	DMSO	0	0	0.0751083
	A03	DMSO	0	0	0.0373863
	A03	DMSO	0	0	0.0385461
	A03	DMSO	0	0	0.0325948
	A03	DMSO	0	0	0.0672648
	A03	DMSO	0	0	0.070622
	A03	DMSO	0	0	0.0946103
	A03	DMSO	0	0	0.0447415
	A03	DMSO	0	0	0.0854239
	A03	DMSO	0	0	0.0606726
	A03	DMSO	0	0	0.139413
	A03	DMSO	0	0	0.0383935
	A03	DMSO	0	0	0.073796
	A03	DMSO	0	0	0.0477019
	A03	DMSO	0	0	0.0481597
	A03	DMSO	0	0	0.0618629
	A03	DMSO	0	0	0.0712019
	A03	DMSO	0	0	0.144571
	A03	DMSO	0	0	0.0762376
	A03	DMSO	0	0	0.0830129
	A03	DMSO	0	0	0.0750168
	A03	DMSO	0	0	0.0872551
	A03	DMSO	0	0	0.0348532
	A03	DMSO	0	0	0.111213
	A03	DMSO	0	0	0.0677837
	A03	DMSO	0	0	0.0924739
	A03	DMSO	0	0	0.0401636
	A03	DMSO	0	0	0.121528
	A03	DMSO	0	0	0.0568882
	A03	DMSO	0	0	0.047122
	A03	DMSO	0	0	0.0952206
	A03	DMSO	0	0	0.0474577
	A03	DMSO	0	0	0.10163
	A03	DMSO	0	0	0.0619545
	A03	DMSO	0	0	0.0720869
	A03	DMSO	0	0	0.0344259
	A03	DMSO	0	0	0.0421168
	A03	DMSO	0	0	0.0573155
	A03	DMSO	0	0	0.0386376
	A03	DMSO	0	0	0.0871025
	A03	DMSO	0	0	0.0658609
	A03	DMSO	0	0	0.0825246
	A03	DMSO	0	0	0.0991882
	A03	DMSO	0	0	0.0469389
	A03	DMSO	0	0	0.0742843
	A03	DMSO	0	0	0.0546603
	A03	DMSO	0	0	0.0819142
	A03	DMSO	0	0	0.0637246
	A03	DMSO	0	0	0.176097
	A03	DMSO	0	0	0.0414454
	A03	DMSO	0	0	0.102423
	A03	DMSO	0	0	0.0680278
	A03	DMSO	0	0	0.0925349
	A03	DMSO	0	0	0.0236831
	A03	DMSO	0	0	0.0856681
	A03	DMSO	0	0	0.0566441
	A03	DMSO	0	0	0.0335714
	A03	DMSO	0	0	0.0704999
	A03	DMSO	0	0	0.0575597
	A03	DMSO	0	0	0.054996
	A03	DMSO	0	0	0.045596
	A03	DMSO	0	0	0.071385
	A03	DMSO	0	0	0.0487701
	A03	DMSO	0	0	0.046298
	A03	DMSO	0	0	0.053409
	A03	DMSO	0	0	0.0546603
	A03	DMSO	0	0	0.0625954
	A03	DMSO	0	0	0.0380883
	A03	DMSO	0	0	0.0603064
	A03	DMSO	0	0	0.0762681
	A03	DMSO	0	0	0.062809
	A03	DMSO	0	0	0.0676311
	A03	DMSO	0	0	0.0619545
	A03	DMSO	0	0	0.0692791
	A03	DMSO	0	0	0.0412012
	A03	DMSO	0	0	0.0340597
	A03	DMSO	0	0	0.0639687
	A03	DMSO	0	0	0.0780077
	A03	DMSO	0	0	0.083196
	A03	DMSO	0	0	0.170848
	A03	DMSO	0	0	0.0519441
	A03	DMSO	0	0	0.0347922
	A03	DMSO	0	0	0.0472746
	A03	DMSO	0	0	0.0609778
	A03	DMSO	0	0	0.0669597
	A03	DMSO	0	0	0.0855765
	A03	DMSO	0	0	0.0147409
	A03	DMSO	0	0	0.097296
	A03	DMSO	0	0	0.0838064
	A03	DMSO	0	0	0.0114143
	A03	DMSO	0	0	0.0550571
	A03	DMSO	0	0	0.0377831
	A03	DMSO	0	0	0.0590246
	A03	DMSO	0	0	0.199933
	A03	DMSO	0	0	0.0539278
	A03	DMSO	0	0	0.0665934
	A03	DMSO	0	0	0.146188
	A03	DMSO	0	0	0.07227
	A03	DMSO	0	0	0.0713545
	A03	DMSO	0	0	0.0874992
	A03	DMSO	0	0	0.123237
	A03	DMSO	0	0	0.0811207
	A03	DMSO	0	0	0.137948
	A03	DMSO	0	0	0.0479766
	A03	DMSO	0	0	0.0379662
	A03	DMSO	0	0	0.0585973
	A03	DMSO	0	0	0.1081
	A03	DMSO	0	0	0.0975401
	A03	DMSO	0	0	0.0652506
	A03	DMSO	0	0	0.153086
	A03	DMSO	0	0	0.100592
	A03	DMSO	0	0	0.117408
	A03	DMSO	0	0	0.0543856
	A03	DMSO	0	0	0.0837453
	A03	DMSO	0	0	0.109931
	A03	DMSO	0	0	0.0770006
	A03	DMSO	0	0	0.0664713
	A03	DMSO	0	0	0.0853324
	A03	DMSO	0	0	0.0742843
	A03	DMSO	0	0	0.0736739
	A03	DMSO	0	0	0.193768
	A03	DMSO	0	0	0.0622597
	A03	DMSO	0	0	0.089483
	A03	DMSO	0	0	0.0814259
	A03	DMSO	0	0	0.108222
	A03	DMSO	0	0	0.108954
	A03	DMSO	0	0	0.0655558
	A03	DMSO	0	0	0.040774
	A03	DMSO	0	0	0.0752915
	A03	DMSO	0	0	0.069035
	A03	DMSO	0	0	0.0527986
	A03	DMSO	0	0	0.0927791
	A03	DMSO	0	0	0.110053
	A03	DMSO	0	0	0.0638467
	A03	DMSO	0	0	0.0606116
	A03	DMSO	0	0	0.0260026
	A03	DMSO	0	0	0.0296649
	A03	DMSO	0	0	0.0445584
	A03	DMSO	0	0	0.124
	A03	DMSO	0	0	0.0608252
	A03	DMSO	0	0	0.0532869
	A03	DMSO	0	0	0.0587194
	A03	DMSO	0	0	0.0301532
	A03	DMSO	0	0	0.125435
	A03	DMSO	0	0	0.0604895
	A03	DMSO	0	0	0.0459623
	A03	DMSO	0	0	0.235427
	A03	DMSO	0	0	0.0625343
	A03	DMSO	0	0	0.0782213
	A03	DMSO	0	0	0.120857
	A03	DMSO	0	0	0.0656168
	A03	DMSO	0	0	0.0463285
	A03	DMSO	0	0	0.106696
	A03	DMSO	0	0	0.0353415
	A03	DMSO	0	0	0.0883233
	A03	DMSO	0	0	0.0522493
	A03	DMSO	0	0	0.047061
	A03	DMSO	0	0	0.0622902
	A03	DMSO	0	0	0.0260636
	A03	DMSO	0	0	0.0318623
	A03	DMSO	0	0	0.0472746
	A03	DMSO	0	0	0.160532
	A03	DMSO	0	0	0.0380883
	A03	DMSO	0	0	0.00170909
	A03	DMSO	0	0	0.0374779
	A03	DMSO	0	0	0.0378441
	A03	DMSO	0	0	0.0526766
	A03	DMSO	0	0	0.0332662
	A03	DMSO	0	0	0.0744369
	A03	DMSO	0	0	0.0416285
	A03	DMSO	0	0	0.0557895
	A03	DMSO	0	0	0.0509369
	A03	DMSO	0	0	0.0600623
	A03	DMSO	0	0	0.0584142
	A03	DMSO	0	0	0.0585363
	A03	DMSO	0	0	0.0202649
	A03	DMSO	0	0	0.109199
	A03	DMSO	0	0	0.0342733
	A03	DMSO	0	0	0.058109
	A03	DMSO	0	0	0.0383629
	A03	DMSO	0	0	0.0519441
	A03	DMSO	0	0	0.0811207
	A03	DMSO	0	0	0.111213
	A03	DMSO	0	0	0.143136
	A03	DMSO	0	0	0.138467
	A03	DMSO	0	0	0.0720259
	A03	DMSO	0	0	0.0549655
	A03	DMSO	0	0	0.0394922
	A03	DMSO	0	0	0.0429714
	A03	DMSO	0	0	0.0544162
	A03	DMSO	0	0	0.0881401
	A03	DMSO	0	0	0.0473662
	A03	DMSO	0	0	0.353842
	A03	DMSO	0	0	0.0517915
	A03	DMSO	0	0	0.0534701
	A03	DMSO	0	0	0.0430935
	A03	DMSO	0	0	0.0929012
	A03	DMSO	0	0	0.089483
	A03	DMSO	0	0	0.0767259
	A03	DMSO	0	0	0.25032
	A03	DMSO	0	0	0.266038
	A03	DMSO	0	0	0.0660746
	A03	DMSO	0	0	0.058811
	A03	DMSO	0	0	0.292681
	A03	DMSO	0	0	0.0610389
	A03	DMSO	0	0	0.0520662
	A03	DMSO	0	0	0.0228285
	A03	DMSO	0	0	0.0771531
	A03	DMSO	0	0	0.22328
	A03	DMSO	0	0	0.0782518
	A03	DMSO	0	0	0.0933284
	A03	DMSO	0	0	0.114387
	A03	DMSO	0	0	0.0715376
	A03	DMSO	0	0	0.0458402
	A03	DMSO	0	0	0.234267
	A03	DMSO	0	0	0.105475
	A03	DMSO	0	0	0.0744674
	A03	DMSO	0	0	0.103003
	A03	DMSO	0	0	0.0636025
	A03	DMSO	0	0	0.0558506
	A03	DMSO	0	0	0.0963804
	A03	DMSO	0	0	0.0565525
	A03	DMSO	0	0	0.064396
	A03	DMSO	0	0	0.221388
	A03	DMSO	0	0	0.00811817
	A03	DMSO	0	0	0.111579
	A03	DMSO	0	0	0.0886285
	A03	DMSO	0	0	0.0710493
	A03	DMSO	0	0	0.0890557
	A03	DMSO	0	0	0.080022
	A03	DMSO	0	0	0.0637551
	A03	DMSO	0	0	0.0370506
	A03	DMSO	0	0	0.0328084
	A03	DMSO	0	0	0.142343
	A03	DMSO	0	0	0.0536837
	A03	DMSO	0	0	0.0672038
	A03	DMSO	0	0	0.188427
	A03	DMSO	0	0	0.146219
	A03	DMSO	0	0	0.125679
	A03	DMSO	0	0	0.0610999
	A03	DMSO	0	0	0.100287
	A03	DMSO	0	0	0.0891168
	A03	DMSO	0	0	0.133553
	A03	DMSO	0	0	0.059696
	A03	DMSO	0	0	0.111152
	A03	DMSO	0	0	0.0375389
	A03	DMSO	0	0	0.107917
	A03	DMSO	0	0	0.0399805
	A03	DMSO	0	0	0.120674
	A03	DMSO	0	0	0.031435
	A03	DMSO	0	0	0.102759
	A03	DMSO	0	0	0.110419
	A03	DMSO	0	0	0.0667765
	A03	DMSO	0	0	0.0174571
	A03	DMSO	0	0	0.0508454
	A03	DMSO	0	0	0.0544467
	A03	DMSO	0	0	0.147531
	A03	DMSO	0	0	0.13865
	A03	DMSO	0	0	0.0451077
	A03	DMSO	0	0	0.105841
	A03	DMSO	0	0	0.0560337
	A03	DMSO	0	0	0.0600623
	A03	DMSO	0	0	0.131783
	A03	DMSO	0	0	0.0902155
	A03	DMSO	0	0	0.0637856
	A03	DMSO	0	0	0.103278
	A03	DMSO	0	0	0.0487395
	A03	DMSO	0	0	0.0474577
	A03	DMSO	0	0	0.0320454
	A03	DMSO	0	0	0.0648843
	A03	DMSO	0	0	0.0728804
	A03	DMSO	0	0	0.0539889
	A03	DMSO	0	0	0.0994629
	A03	DMSO	0	0	0.0378441
	A03	DMSO	0	0	0.052524
	A03	DMSO	0	0	0.173839
	A03	DMSO	0	0	0.080785
	A03	DMSO	0	0	0.03055
	A03	DMSO	0	0	0.0624428
	A03	DMSO	0	0	0.0740402
	A03	DMSO	0	0	0.0442227
	A03	DMSO	0	0	0.0408045
	A03	DMSO	0	0	0.0513947
	A03	DMSO	0	0	0.0639993
	A03	DMSO	0	0	0.134102
	A03	DMSO	0	0	0.0538973
	A03	DMSO	0	0	0.0610999
	A03	DMSO	0	0	0.0553623
	A03	DMSO	0	0	0.045474
	A03	DMSO	0	0	0.137337
	A03	DMSO	0	0	0.0323201
	A03	DMSO	0	0	0.059635
	A03	DMSO	0	0	0.0972044
	A03	DMSO	0	0	0.0277727
	A03	DMSO	0	0	0.0687908
	A03	DMSO	0	0	0.0367454
	A03	DMSO	0	0	0.070683
	A03	DMSO	0	0	0.134041
	A03	DMSO	0	0	0.0640908
	A03	DMSO	0	0	0.0821583
	A03	DMSO	0	0	0.0509675
	A03	DMSO	0	0	0.0276811
	A03	DMSO	0	0	0.0449551
	A03	DMSO	0	0	0.0482818
	A03	DMSO	0	0	0.0731246
	A03	DMSO	0	0	0.0488921
	A03	DMSO	0	0	0.0717207
	A03	DMSO	0	0	0.0164805
	A03	DMSO	0	0	0.062046
	A03	DMSO	0	0	0.0621986
	A03	DMSO	0	0	0.0804492
	A03	DMSO	0	0	0.0458707
	A03	DMSO	0	0	0.0215467
	A03	DMSO	0	0	0.0432766
	A03	DMSO	0	0	0.0647012
	A03	DMSO	0	0	0.114478
	A03	DMSO	0	0	0.0672648
	A03	DMSO	0	0	0.0390649
	A03	DMSO	0	0	0.108771
	A03	DMSO	0	0	0.0779161
	A03	DMSO	0	0	0.0561253
	A03	DMSO	0	0	0.0531649
	A03	DMSO	0	0	0.0556675
	A03	DMSO	0	0	0.0484649
	A03	DMSO	0	0	0.0851492
	A03	DMSO	0	0	0.0841726
	A03	DMSO	0	0	0.0635415
	A03	DMSO	0	0	0.0742538
	A03	DMSO	0	0	0.0429714
	A03	DMSO	0	0	0.0683635
	A03	DMSO	0	0	0.0687603
	A03	DMSO	0	0	0.0184948
	A03	DMSO	0	0	0.0920466
	A03	DMSO	0	0	0.0206922
	A03	DMSO	0	0	0.0741317
	A03	DMSO	0	0	0.0187389
	A03	DMSO	0	0	0.0668376
	A03	DMSO	0	0	0.08167
	A03	DMSO	0	0	0.0667155
	A03	DMSO	0	0	0.0814259
	A03	DMSO	0	0	0.0602454
	A03	DMSO	0	0	0.0245376
	A03	DMSO	0	0	0.19447
	A03	DMSO	0	0	0.061222
	A03	DMSO	0	0	0.0723311
	A03	DMSO	0	0	0.121773
	A03	DMSO	0	0	0.0544467
	A03	DMSO	0	0	0.0479155
	A03	DMSO	0	0	0.0707441
	A03	DMSO	0	0	0.0638162
	A03	DMSO	0	0	0.0562168
	A03	DMSO	0	0	0.0608863
	A03	DMSO	0	0	0.0271623
	A03	DMSO	0	0	0.0628395
	A03	DMSO	0	0	0.0618324
	A03	DMSO	0	0	0.0398889
	A03	DMSO	0	0	0.0209363
	A03	DMSO	0	0	0.0601233
	A03	DMSO	0	0	0.0769395
	A03	DMSO	0	0	0.0239883
	A03	DMSO	0	0	0.0208753
	A03	DMSO	0	0	0.0772752
	A03	DMSO	0	0	0.0729415
	A03	DMSO	0	0	0.0271013
	A03	DMSO	0	0	0.0849051
	A03	DMSO	0	0	0.0586584
	A03	DMSO	0	0	0.0921077
	A03	DMSO	0	0	0.026735
	A03	DMSO	0	0	0.0552402
	A03	DMSO	0	0	0.037661
	A03	DMSO	0	0	0.16038
	A03	DMSO	0	0	0.0676616
	A03	DMSO	0	0	0.0657389
	A03	DMSO	0	0	0.0603064
	A03	DMSO	0	0	0.0734298
	A03	DMSO	0	0	0.0797168
	A03	DMSO	0	0	0.078435
	A03	DMSO	0	0	0.046298
	A03	DMSO	0	0	0.0716596
	A03	DMSO	0	0	0.0734298
	A03	DMSO	0	0	0.0650064
	A03	DMSO	0	0	0.156565
	A03	DMSO	0	0	0.0954343
	A03	DMSO	0	0	0.0846304
	A03	DMSO	0	0	0.0393701
	A03	DMSO	0	0	0.0386987
	A03	DMSO	0	0	0.0685467
	A03	DMSO	0	0	0.0861259
	A03	DMSO	0	0	0.130349
	A03	DMSO	0	0	0.0260026
	A03	DMSO	0	0	0.071446
	A03	DMSO	0	0	0.040835
	A03	DMSO	0	0	0.050998
	A03	DMSO	0	0	0.0676921
	A03	DMSO	0	0	0.0927791
	A03	DMSO	0	0	0.0806324
	A03	DMSO	0	0	0.125618
	A03	DMSO	0	0	0.039187
	A03	DMSO	0	0	0.0774583
	A03	DMSO	0	0	0.064335
	A03	DMSO	0	0	0.0446499
	A03	DMSO	0	0	0.0619239
	A03	DMSO	0	0	0.0527986
	A03	DMSO	0	0	0.115058
	A03	DMSO	0	0	0.0670512
	A03	DMSO	0	0	0.070622
	A03	DMSO	0	0	0.0669902
	A03	DMSO	0	0	0.0830129
	A03	DMSO	0	0	0.0656168
	A03	DMSO	0	0	0.0507233
	A03	DMSO	0	0	0.0407129
	A03	DMSO	0	0	0.0339376
	A03	DMSO	0	0	0.0688519
	A03	DMSO	0	0	0.0983336
	A03	DMSO	0	0	0.0679973
	A03	DMSO	0	0	0.0871025
	A03	DMSO	0	0	0.0764512
	A03	DMSO	0	0	0.0734298
	A03	DMSO	0	0	0.115547
	A03	DMSO	0	0	0.0531038
	A03	DMSO	0	0	0.0259415
	A03	DMSO	0	0	0.0527376
	A03	DMSO	0	0	0.0350363
	A03	DMSO	0	0	0.0904291
	A03	DMSO	0	0	0.0684246
	A03	DMSO	0	0	0.0857291
	A03	DMSO	0	0	0.0508454
	A03	DMSO	0	0	0.0719038
	A03	DMSO	0	0	0.047061
	A03	DMSO	0	0	0.047122
	A03	DMSO	0	0	0.0752609
	A03	DMSO	0	0	0.045596
	A03	DMSO	0	0	0.101325
	A03	DMSO	0	0	0.062809
	A03	DMSO	0	0	0.0926265
	A03	DMSO	0	0	0.0812122
	A03	DMSO	0	0	0.058872
	A03	DMSO	0	0	0.0865531
	A03	DMSO	0	0	0.0568882
	A03	DMSO	0	0	0.0934505
	A03	DMSO	0	0	0.0362571
	A03	DMSO	0	0	0.0862479
	A03	DMSO	0	0	0.0616493
	A03	DMSO	0	0	0.0672648
	A03	DMSO	0	0	0.0805713
	A03	DMSO	0	0	0.0840505
	A03	DMSO	0	0	0.104956
	A03	DMSO	0	0	0.0715986
	A03	DMSO	0	0	0.0720564
	A03	DMSO	0	0	0.0416896
	A03	DMSO	0	0	0.0433376
	A03	DMSO	0	0	0.0336935
	A03	DMSO	0	0	0.115302
	A03	DMSO	0	0	0.0495025
	A03	DMSO	0	0	0.0620155
	A03	DMSO	0	0	0.0657999
	A03	DMSO	0	0	0.0960752
	A03	DMSO	0	0	0.073735
	A03	DMSO	0	0	0.0355246
	A03	DMSO	0	0	0.0685467
	A03	DMSO	0	0	0.0498688
	A03	DMSO	0	0	0.0791674
	A03	DMSO	0	0	0.128945
	A03	DMSO	0	0	0.118171
	A03	DMSO	0	0	0.0621986
	A03	DMSO	0	0	0.0229506
	A03	DMSO	0	0	0.0349753
	A03	DMSO	0	0	0.043948
	A03	DMSO	0	0	0.0755967
	A03	DMSO	0	0	0.0603675
	A03	DMSO	0	0	0.040072
	A03	DMSO	0	0	0.058048
	A03	DMSO	0	0	0.0836538
	A03	DMSO	0	0	0.031435
	A03	DMSO	0	0	0.0615272
	A03	DMSO	0	0	0.112495
	A03	DMSO	0	0	0.0521882
	A03	DMSO	0	0	0.102637
	A03	DMSO	0	0	0.0123909
	A03	DMSO	0	0	0.102179
	A03	DMSO	0	0	0.0831044
	A03	DMSO	0	0	0.0688519
	A03	DMSO	0	0	0.0516389
	A03	DMSO	0	0	0.0827687
	A03	DMSO	0	0	0.0811207
	A03	DMSO	0	0	0.0355246
	A03	DMSO	0	0	0.112251
	A03	DMSO	0	0	0.0653116
	A03	DMSO	0	0	0.0463895
	A03	DMSO	0	0	0.0856376
	A03	DMSO	0	0	0.0321675
	A03	DMSO	0	0	0.0537142
	A03	DMSO	0	0	0.0352805
	A03	DMSO	0	0	0.0856986
	A03	DMSO	0	0	0.0568272
	A03	DMSO	0	0	0.0927181
	A03	DMSO	0	0	0.0714765
	A03	DMSO	0	0	0.102454
	A03	DMSO	0	0	0.0905817
	A03	DMSO	0	0	0.0514253
	A03	DMSO	0	0	0.0490142
	A03	DMSO	0	0	0.0622597
	A03	DMSO	0	0	0.131539
	A03	DMSO	0	0	0.0748337
	A03	DMSO	0	0	0.0678142
	A03	DMSO	0	0	0.0897882
	A03	DMSO	0	0	0.042361
	A03	DMSO	0	0	0.0756882
	A03	DMSO	0	0	0.106269
	A03	DMSO	0	0	0.0524324
	A03	DMSO	0	0	0.065922
	A03	DMSO	0	0	0.0678447
	A03	DMSO	0	0	0.0901544
	A03	DMSO	0	0	0.0550265
	A03	DMSO	0	0	0.107795
	A03	DMSO	0	0	0.107001
	A03	DMSO	0	0	0.0529817
	A03	DMSO	0	0	0.0662577
	A03	DMSO	0	0	0.057346
	A03	DMSO	0	0	0.0353415
	A03	DMSO	0	0	0.061222
	A03	DMSO	0	0	0.0987609
	A03	DMSO	0	0	0.0558506
	A03	DMSO	0	0	0.0427883
	A03	DMSO	0	0	0.0816395
	A03	DMSO	0	0	0.0950986
	A03	DMSO	0	0	0.110847
	A03	DMSO	0	0	0.0663493
	A03	DMSO	0	0	0.0707135
	A03	DMSO	0	0	0.0747116
	A03	DMSO	0	0	0.0778856
	A03	DMSO	0	0	0.0921687
	A03	DMSO	0	0	0.0671428
	A03	DMSO	0	0	0.0683025
	A03	DMSO	0	0	0.106574
	A03	DMSO	0	0	0.051883
	A03	DMSO	0	0	0.0843252
	A03	DMSO	0	0	0.0615272
	A03	DMSO	0	0	0.0827992
	A03	DMSO	0	0	0.0935116
	A03	DMSO	0	0	0.0891778
	A03	DMSO	0	0	0.087835
	A03	DMSO	0	0	0.0851492
	A03	DMSO	0	0	0.0396142
	A03	DMSO	0	0	0.063511
	A03	DMSO	0	0	0.0767259
	A03	DMSO	0	0	0.0457181
	A03	DMSO	0	0	0.0512116
	A03	DMSO	0	0	0.0350363
	A03	DMSO	0	0	0.0811817
	A03	DMSO	0	0	0.065983
	A03	DMSO	0	0	0.0656168
	A03	DMSO	0	0	0.0883843
	A03	DMSO	0	0	0.0620155
	A03	DMSO	0	0	0.069035
	A03	DMSO	0	0	0.0918025
	A03	DMSO	0	0	0.0509064
	A03	DMSO	0	0	0.0683635
	A03	DMSO	0	0	0.119545
	A03	DMSO	0	0	0.0710493
	A03	DMSO	0	0	0.0829518
	A03	DMSO	0	0	0.0892999
	A03	DMSO	0	0	0.0453519
	A03	DMSO	0	0	0.101202
	A03	DMSO	0	0	0.0833181
	A03	DMSO	0	0	0.0405603
	A03	DMSO	0	0	0.105139
	A03	DMSO	0	0	0.0598181
	A03	DMSO	0	0	0.0921077
	A03	DMSO	0	0	0.056522
	A03	DMSO	0	0	0.0210584
	A03	DMSO	0	0	0.12336
	A03	DMSO	0	0	0.103278
	A03	DMSO	0	0	0.0943051
	A03	DMSO	0	0	0.0803882
	A03	DMSO	0	0	0.0900934
	A03	DMSO	0	0	0.109076
	A03	DMSO	0	0	0.0838674
	A03	DMSO	0	0	0.058811
	A03	DMSO	0	0	0.0419948
	A03	DMSO	0	0	0.102088
	A03	DMSO	0	0	0.0864311
	A03	DMSO	0	0	0.110999
	A03	DMSO	0	0	0.0433376
	A03	DMSO	0	0	0.120247
	A03	DMSO	0	0	0.0740096
	A03	DMSO	0	0	0.0683025
	A03	DMSO	0	0	0.0641519
	A03	DMSO	0	0	0.087957
	A03	DMSO	0	0	0.0777025
	A03	DMSO	0	0	0.0540194
	A03	DMSO	0	0	0.0835622
	A03	DMSO	0	0	0.091772
	A03	DMSO	0	0	0.0861869
	A03	DMSO	0	0	0.057285
	A03	DMSO	0	0	0.0639077
	A03	DMSO	0	0	0.0891778
	A03	DMSO	0	0	0.0834402
	A03	DMSO	0	0	0.0593603
	A03	DMSO	0	0	0.0761155
	A03	DMSO	0	0	0.0741012
	A03	DMSO	0	0	0.0447415
	A03	DMSO	0	0	0.0739791
	A03	DMSO	0	0	0.0173961
	A03	DMSO	0	0	0.0608558
	A03	DMSO	0	0	0.0625954
	A03	DMSO	0	0	0.0452298
	A03	DMSO	0	0	0.070683
	A03	DMSO	0	0	0.0859427
	A03	DMSO	0	0	0.112983
	A03	DMSO	0	0	0.0713544
	A03	DMSO	0	0	0.103736
	A03	DMSO	0	0	0.0595129
	A03	DMSO	0	0	0.0688824
	A03	DMSO	0	0	0.0788317
	A03	DMSO	0	0	0.067509
	A03	DMSO	0	0	0.0703168
	A03	DMSO	0	0	0.0734908
	A03	DMSO	0	0	0.0639687
	A03	DMSO	0	0	0.0978453
	A03	DMSO	0	0	0.108161
	A03	DMSO	0	0	0.0640298
	A03	DMSO	0	0	0.0741012
	A03	DMSO	0	0	0.0602149
	A03	DMSO	0	0	0.089544
	A03	DMSO	0	0	0.0709577
	A03	DMSO	0	0	0.084844
	A03	DMSO	0	0	0.0256363
	A03	DMSO	0	0	0.0312824
	A03	DMSO	0	0	0.0451383
	A03	DMSO	0	0	0.0381493
[truncated: 103,812 more rows]

## Sheet: Figure_1G
	WellId	Drug	Timepoint (min)	Intensity	num	normMean ppERK	95% CI
	B03	Crizo	5	0	3820	0.940993	0.0766253
	B04	Crizo	5	0	3271	1.25996	0.111547
	B11	Crizo	5	0	4075	0.865664	0.0683508
	B12	Crizo	5	0	3675	1.11984	0.10062
	B19	Crizo	5	0	3944	0.950997	0.0881634
	B20	Crizo	5	0	3857	0.901876	0.0824371
	P07	Crizo	5	0	3641	1.22465	0.112021
	P08	Crizo	5	0	3810	0.939268	0.0883785
	P15	Crizo	5	0	4429	0.920083	0.0833917
	P16	Crizo	5	0	4083	0.935454	0.0850437
	P23	Crizo	5	0	3396	0.852522	0.0968143
	P24	Crizo	5	0	3289	1.08869	0.103669
	A03	DMSO	5	0	3746	0.955078	0.0131453
	A04	DMSO	5	0	3576	0.993128	0.0132263
	A11	DMSO	5	0	4373	1.0224	0.0126911
	A12	DMSO	5	0	3765	1.06458	0.0145963
	A19	DMSO	5	0	3724	0.957128	0.0140475
	A20	DMSO	5	0	3206	1.10819	0.0161776
	O07	DMSO	5	0	4195	0.991389	0.0144918
	O08	DMSO	5	0	3474	0.985474	0.0150793
	O15	DMSO	5	0	4644	1.09742	0.0134428
	O16	DMSO	5	0	4761	0.98008	0.012214
	O23	DMSO	5	0	3555	1.00303	0.0172302
	O24	DMSO	5	0	3793	0.842115	0.012389
	D11	Crizo	5	2	4245	1.19931	0.0960631
	D12	Crizo	5	2	4021	1.44903	0.12364
	C11	DMSO	5	2	4635	0.99921	0.0120497
	C12	DMSO	5	2	4184	1.18426	0.0154973
	N15	Crizo	5	5	4291	3.33969	0.146456
	N16	Crizo	5	5	4359	3.20927	0.152993
	M15	DMSO	5	5	4802	1.03733	0.0125806
	M16	DMSO	5	5	4093	1.2041	0.016548
	N07	Crizo	5	10	4176	4.38357	0.166892
	N08	Crizo	5	10	3368	4.98157	0.195907
	M07	DMSO	5	10	4808	1.10024	0.0145131
	M08	DMSO	5	10	3943	1.12452	0.0148712
	D19	Crizo	5	15	4098	7.07411	0.201402
	D20	Crizo	5	15	3862	5.80088	0.188629
	C19	DMSO	5	15	4593	1.01837	0.0124354
	C20	DMSO	5	15	4277	1.08174	0.0139988
	D03	Crizo	5	30	4016	9.50167	0.22315
	D04	Crizo	5	30	3702	9.679	0.243765
	C03	DMSO	5	30	4247	1.11614	0.0140221
	C04	DMSO	5	30	4044	1.17515	0.0150118
	N23	Crizo	5	60	3604	11.0805	0.238423
	N24	Crizo	5	60	3214	9.64175	0.215748
	M23	DMSO	5	60	3353	1.43521	0.0202769
	M24	DMSO	5	60	3538	1.27464	0.0168802

## Sheet: Figure_2B
	Timepoint	Drug	CellLine	[EGF] ng	Mean ppERK	stdev	num	95% CI
	0	Crizo	H3122	100	0.000670447	4.28791e-05	3	4.85223e-05
	0	Crizo	STE-I	100	0.000534326	2.62757e-05	3	2.97338e-05
	0	DMSO	H3122	100	0.00179597	0.000138799	3	0.000157066
	0	DMSO	STE-I	100	0.00212459	0.000149811	3	0.000169527
	2	Crizo	H3122	100	0.00141306	0.000335442	3	0.000379588
	2	Crizo	STE-I	100	0.000600248	5.80754e-05	3	6.57185e-05
	2	DMSO	H3122	100	0.00193909	0.000301584	3	0.000341275
	2	DMSO	STE-I	100	0.00250732	9.01619e-05	3	0.000102028
	5	Crizo	H3122	100	0.00395489	0.000665431	3	0.000753007
	5	Crizo	STE-I	100	0.00359193	0.000185541	3	0.000209959
	5	DMSO	H3122	100	0.00248662	0.000428973	3	0.000485429
	5	DMSO	STE-I	100	0.00254441	0.000135121	3	0.000152904
	10	Crizo	H3122	100	0.00420985	7.52977e-05	3	8.52073e-05
	10	Crizo	STE-I	100	0.00601157	0.000908915	3	0.00102853
	10	DMSO	H3122	100	0.0029854	0.000202466	3	0.000229111
	10	DMSO	STE-I	100	0.00341363	0.00019617	3	0.000221987
	15	Crizo	H3122	100	0.00442812	0.000218064	3	0.000246762
	15	Crizo	STE-I	100	0.00588154	0.000543153	3	0.000614636
	15	DMSO	H3122	100	0.00317159	0.000201133	3	0.000227603
	15	DMSO	STE-I	100	0.00389698	0.00014998	3	0.000169718
	30	Crizo	H3122	100	0.00332092	2.74697e-05	3	3.10849e-05
	30	Crizo	STE-I	100	0.00501655	0.000471442	3	0.000533487
	30	DMSO	H3122	100	0.00282832	0.000229789	3	0.000260031
	30	DMSO	STE-I	100	0.00351395	0.000193956	3	0.000219482
	60	Crizo	H3122	100	0.00278265	0.000119032	3	0.000134698
	60	Crizo	STE-I	100	0.00450347	0.000428491	3	0.000484884
	60	DMSO	H3122	100	0.00278122	0.000140905	3	0.000159449
	60	DMSO	STE-I	100	0.00326592	0.000114788	3	0.000129895
	90	Crizo	H3122	100	0.00246495	0.000317774	3	0.000359595
	90	Crizo	STE-I	100	0.00409853	0.00035918	3	0.000406451
	90	DMSO	H3122	100	0.0027702	0.00027981	3	0.000316635
	90	DMSO	STE-I	100	0.00361491	0.000223092	3	0.000252453

## Sheet: Figure_2D
	Timepoint	Drug	CellLine	[EGF] ng	Mean ppERK	stdev	num	95% CI	Timepoint 0 mean ppErk	FC	FC_ci
1	10	Crizo	H3122	10	0.00268218	0.000212833	3	0.000240844	0.000678046	3.95576	0.355203
2	10	Crizo	STE-I	100	0.00601157	0.000908915	3	0.00102853	0.000534326	11.2508	1.92492
3	15	Crizo	H3122	100	0.00442812	0.000218064	3	0.000246762	0.000670447	6.60472	0.368056
4	15	DMSO	H3122	10	0.00256953	8.51177e-05	3	9.63197e-05	0.00175007	1.46824	0.0550375
5	15	DMSO	H3122	100	0.00317159	0.000201133	3	0.000227603	0.00179597	1.76594	0.12673
6	15	DMSO	STE-I	100	0.00389698	0.00014998	3	0.000169718	0.00212459	1.83423	0.0798827
7	90	Crizo	H3122	1	0.00147101	9.74115e-05	3	0.000110231	0.000649448	2.26502	0.169731
8	90	Crizo	STE-I	1	0.0010675	2.60433e-05	3	2.94708e-05	0.000513703	2.07805	0.0573693
9	90	Crizo	STE-I	10	0.00332324	0.000489593	3	0.000554026	0.000545816	6.08858	1.01504
10	90	DMSO	H3122	1	0.00253333	0.000160962	3	0.000182145	0.00185313	1.36705	0.0982905
11	90	DMSO	STE-I	1	0.00322343	0.00010773	3	0.000121908	0.00234024	1.37739	0.052092
12	90	DMSO	STE-I	10	0.00324492	5.27142e-05	3	5.96518e-05	0.00227372	1.42714	0.0262353

## Sheet: Figure_2E
		Density Plots													Bar Graphs
		CellLine	mean ppERK	Treatment			CellLine	mean ppERK	treatment		CellLine	mean ppERK	treatment			CellLine	norm ppERK	Treatment			CellLine	norm ppERK	treatment			CellLine	norm ppERK	treatment
		STE1	0.00984989	Control			CUTO9	0.0125349	Control		CUTO8	0.0105664	Control		STE1	3.12287	1512	Control		CUTO8	1	1159	Inhibitor		CUTO9	1	297	Inhibitor
		STE1	0.0123428	Control			CUTO9	0.00428753	Control		CUTO8	0.00871097	Control		STE1	3.08362	1789	Control		CUTO8	1	1097	Inhibitor		CUTO9	1	330	Inhibitor
		STE1	0.0107035	Control			CUTO9	0.0100352	Control		CUTO8	0.00512019	Control		STE1	3.16977	1789	Control		CUTO8	1	1137	Inhibitor		CUTO9	1	210	Inhibitor
		STE1	0.010527	Control			CUTO9	0.0133577	Control		CUTO8	0.00300704	Control		STE1	1	1062	Inhibitor		CUTO8	4.51796	923	Control		CUTO9	1	330	Inhibitor
		STE1	0.0105221	Control			CUTO9	0.0095065	Control		CUTO8	0.00904732	Control		STE1	1	1293	Inhibitor		CUTO8	5.35016	1168	Control		CUTO9	1	285	Inhibitor
		STE1	0.0135147	Control			CUTO9	0.00822535	Control		CUTO8	0.0109342	Control		STE1	1	985	Inhibitor		CUTO8	4.67515	1293	Control		CUTO9	1	331	Inhibitor
		STE1	0.0190025	Control			CUTO9	0.0103618	Control		CUTO8	0.000219644	Control		STE1	3.96117	1777	EGF		CUTO8	9.97053	1325	Inhibitor + EGF		CUTO9	5.54297	299	Control
		STE1	0.0166236	Control			CUTO9	0.00614533	Control		CUTO8	0.00978693	Control		STE1	4.44141	1652	EGF		CUTO8	11.8235	1396	Inhibitor + EGF		CUTO9	6.5985	306	Control
		STE1	0.0128296	Control			CUTO9	0.00752631	Control		CUTO8	0.00919555	Control		STE1	4.51448	2064	EGF		CUTO8	9.28643	1324	Inhibitor + EGF		CUTO9	5.97877	232	Control
		STE1	0.0166013	Control			CUTO9	0.0074214	Control		CUTO8	0.00651257	Control		STE1	6.02577	1288	EGF+Inhibitor		CUTO8	7.66901	1315	EGF		CUTO9	4.72734	256	Control
		STE1	0.0116157	Control			CUTO9	0.014752	Control		CUTO8	0.00694885	Control		STE1	5.77934	1257	EGF+Inhibitor		CUTO8	6.34797	1480	EGF		CUTO9	6.58299	319	Control
		STE1	0.0132741	Control			CUTO9	0.0142034	Control		CUTO8	0.0112428	Control		STE1	6.13159	1540	EGF+Inhibitor		CUTO8	6.93968	1514	EGF		CUTO9	6.43627	303	Control
		STE1	0.00936947	Control			CUTO9	0.011461	Control		CUTO8	0.0121787	Control												CUTO9	17.5857	291	Inhibitor + EGF
		STE1	0.0191916	Control			CUTO9	0.0120012	Control		CUTO8	0.0137689	Control												CUTO9	20.9558	328	Inhibitor + EGF
		STE1	0.0243038	Control			CUTO9	0.00699887	Control		CUTO8	0.0148924	Control												CUTO9	16.7535	305	Inhibitor + EGF
		STE1	0.0168509	Control			CUTO9	0.0149738	Control		CUTO8	0.00560295	Control												CUTO9	14.8939	354	Inhibitor + EGF
		STE1	0.0191962	Control			CUTO9	0.0104328	Control		CUTO8	0.0167732	Control												CUTO9	15.0752	273	Inhibitor + EGF
		STE1	0.0136687	Control			CUTO9	0.00909583	Control		CUTO8	0.00659254	Control												CUTO9	15.8703	367	Inhibitor + EGF
		STE1	0.0102126	Control			CUTO9	0.0119838	Control		CUTO8	0.00736121	Control												CUTO9	9.95556	309	EGF
		STE1	0.0381923	Control			CUTO9	0.0102194	Control		CUTO8	0.00286327	Control												CUTO9	13.2131	371	EGF
		STE1	0.0362844	Control			CUTO9	0.00532177	Control		CUTO8	0.00743562	Control												CUTO9	11.6705	347	EGF
		STE1	0.0151597	Control			CUTO9	0.00494974	Control		CUTO8	0.00596649	Control												CUTO9	11.2959	312	EGF
		STE1	0.0211121	Control			CUTO9	0.00817208	Control		CUTO8	0.00601017	Control												CUTO9	9.58895	275	EGF
		STE1	0.0166716	Control			CUTO9	0.00974159	Control		CUTO8	0.0143841	Control												CUTO9	11.6619	367	EGF
		STE1	0.0124236	Control			CUTO9	0.00618943	Control		CUTO8	0.00838468	Control
		STE1	0.0174042	Control			CUTO9	0.00928917	Control		CUTO8	0.0114985	Control
		STE1	0.0234739	Control			CUTO9	0.00692244	Control		CUTO8	0.0114736	Control
		STE1	0.0130233	Control			CUTO9	0.00611853	Control		CUTO8	0.00575179	Control
		STE1	0.0234297	Control			CUTO9	0.00670368	Control		CUTO8	0.00764712	Control
		STE1	0.027419	Control			CUTO9	0.012028	Control		CUTO8	0.00478156	Control
		STE1	0.0150489	Control			CUTO9	0.00551639	Control		CUTO8	0.00589948	Control
		STE1	0.0151266	Control			CUTO9	0.0202196	Control		CUTO8	0.00896742	Control
		STE1	0.016923	Control			CUTO9	0.0174324	Control		CUTO8	0.00363389	Control
		STE1	0.0156849	Control			CUTO9	0.0190905	Control		CUTO8	0.00581171	Control
		STE1	0.0123794	Control			CUTO9	0.00707025	Control		CUTO8	0.00399152	Control
		STE1	0.0148399	Control			CUTO9	0.0151461	Control		CUTO8	0.00269561	Control
		STE1	0.0153998	Control			CUTO9	0.0101854	Control		CUTO8	0.00975449	Control
		STE1	0.0118964	Control			CUTO9	0.00659911	Control		CUTO8	0.0115157	Control
		STE1	0.0156886	Control			CUTO9	0.00826304	Control		CUTO8	0.0119195	Control
		STE1	0.02706	Control			CUTO9	0.0155746	Control		CUTO8	0.0066675	Control
		STE1	0.0251361	Control			CUTO9	0.0202468	Control		CUTO8	0.0141937	Control
		STE1	0.0200651	Control			CUTO9	0.0133723	Control		CUTO8	0.00156278	Control
		STE1	0.0198907	Control			CUTO9	0.00799258	Control		CUTO8	0.00171234	Control
		STE1	0.0174902	Control			CUTO9	0.00766777	Control		CUTO8	0.0109924	Control
		STE1	0.0104967	Control			CUTO9	0.0151682	Control		CUTO8	0.00537723	Control
		STE1	0.01887	Control			CUTO9	0.00511475	Control		CUTO8	0.00544511	Control
		STE1	0.0141701	Control			CUTO9	0.0113324	Control		CUTO8	0.0164538	Control
		STE1	0.0173209	Control			CUTO9	0.012035	Control		CUTO8	0.00799092	Control
		STE1	0.0131379	Control			CUTO9	0.00641616	Control		CUTO8	0.00500471	Control
		STE1	0.0190888	Control			CUTO9	0.00795612	Control		CUTO8	0.00409493	Control
		STE1	0.0228616	Control			CUTO9	0.0048734	Control		CUTO8	0.00662879	Control
		STE1	0.00981566	Control			CUTO9	0.00963151	Control		CUTO8	0.00621447	Control
		STE1	0.0119467	Control			CUTO9	0.0101593	Control		CUTO8	0.0153101	Control
		STE1	0.0226104	Control			CUTO9	0.00744651	Control		CUTO8	0.0267153	Control
		STE1	0.0144903	Control			CUTO9	0.00761318	Control		CUTO8	0.00372629	Control
		STE1	0.0202702	Control			CUTO9	0.00789463	Control		CUTO8	0.00405684	Control
		STE1	0.0124382	Control			CUTO9	0.00530168	Control		CUTO8	0.010889	Control
		STE1	0.0182278	Control			CUTO9	0.00783545	Control		CUTO8	0.0097269	Control
		STE1	0.0186822	Control			CUTO9	0.00698943	Control		CUTO8	0.00461184	Control
		STE1	0.01958	Control			CUTO9	0.0136228	Control		CUTO8	0.0117488	Control
		STE1	0.0209074	Control			CUTO9	0.0156095	Control		CUTO8	0.00894297	Control
		STE1	0.0107232	Control			CUTO9	0.00940792	Control		CUTO8	0.00698551	Control
		STE1	0.0236541	Control			CUTO9	0.0106838	Control		CUTO8	0.0060409	Control
		STE1	0.020467	Control			CUTO9	0.0093286	Control		CUTO8	0.0059447	Control
		STE1	0.0286375	Control			CUTO9	0.0102991	Control		CUTO8	0.0295068	Control
		STE1	0.0192028	Control			CUTO9	0.0102817	Control		CUTO8	0.00517794	Control
		STE1	0.0222586	Control			CUTO9	0.0066816	Control		CUTO8	0.0132515	Control
		STE1	0.0136551	Control			CUTO9	0.0136091	Control		CUTO8	0.00656313	Control
		STE1	0.0179409	Control			CUTO9	0.0129578	Control		CUTO8	0.00567012	Control
		STE1	0.0221512	Control			CUTO9	0.00856563	Control		CUTO8	0.0208584	Control
		STE1	0.0191497	Control			CUTO9	0.0142591	Control		CUTO8	0.0052096	Control
		STE1	0.0200703	Control			CUTO9	0.00960264	Control		CUTO8	0.00641219	Control
		STE1	0.0190846	Control			CUTO9	0.0110957	Control		CUTO8	0.00778558	Control
		STE1	0.0247957	Control			CUTO9	0.00900418	Control		CUTO8	0.00560133	Control
		STE1	0.0206672	Control			CUTO9	0.0141136	Control		CUTO8	0.0055868	Control
		STE1	0.0145614	Control			CUTO9	0.00999716	Control		CUTO8	0.0070307	Control
		STE1	0.0177585	Control			CUTO9	0.0133104	Control		CUTO8	0.00583615	Control
		STE1	0.0168286	Control			CUTO9	0.0105227	Control		CUTO8	0.00843388	Control
		STE1	0.0161058	Control			CUTO9	0.00839618	Control		CUTO8	0.00816511	Control
		STE1	0.0209193	Control			CUTO9	0.0109366	Control		CUTO8	0.0243352	Control
		STE1	0.0329084	Control			CUTO9	0.0113116	Control		CUTO8	0.00884885	Control
		STE1	0.0210561	Control			CUTO9	0.00489822	Control		CUTO8	0.0100001	Control
		STE1	0.0216414	Control			CUTO9	0.013032	Control		CUTO8	0.00698658	Control
		STE1	0.0180799	Control			CUTO9	0.00765509	Control		CUTO8	0.0109394	Control
		STE1	0.0202577	Control			CUTO9	0.00745978	Control		CUTO8	0.00721104	Control
		STE1	0.0133263	Control			CUTO9	0.00974202	Control		CUTO8	0.0153191	Control
		STE1	0.0146573	Control			CUTO9	0.0110245	Control		CUTO8	0.00469983	Control
		STE1	0.0202285	Control			CUTO9	0.0100271	Control		CUTO8	0.00580462	Control
		STE1	0.011161	Control			CUTO9	0.00245411	Control		CUTO8	0.00595577	Control
		STE1	0.016575	Control			CUTO9	0.012248	Control		CUTO8	0.00866594	Control
		STE1	0.0193225	Control			CUTO9	0.0139423	Control		CUTO8	0.006379	Control
		STE1	0.0174249	Control			CUTO9	0.00832375	Control		CUTO8	0.0173127	Control
		STE1	0.0230568	Control			CUTO9	0.00557413	Control		CUTO8	0.00584596	Control
		STE1	0.018095	Control			CUTO9	0.00785589	Control		CUTO8	0.0180588	Control
		STE1	0.0330892	Control			CUTO9	0.00787423	Control		CUTO8	0.00507825	Control
		STE1	0.0301286	Control			CUTO9	0.010898	Control		CUTO8	0.00544434	Control
		STE1	0.0150993	Control			CUTO9	0.0122927	Control		CUTO8	0.0219501	Control
		STE1	0.0268722	Control			CUTO9	0.00950005	Control		CUTO8	0.00891519	Control
		STE1	0.0290081	Control			CUTO9	0.00934469	Control		CUTO8	0.0127981	Control
		STE1	0.0226993	Control			CUTO9	0.00970584	Control		CUTO8	0.0074777	Control
		STE1	0.0225293	Control			CUTO9	0.00618916	Control		CUTO8	0.00485052	Control
		STE1	0.0271917	Control			CUTO9	0.0108468	Control		CUTO8	0.00613521	Control
		STE1	0.0208959	Control			CUTO9	0.0090918	Control		CUTO8	0.0176047	Control
		STE1	0.0211894	Control			CUTO9	0.0100038	Control		CUTO8	0.00958645	Control
		STE1	0.0214638	Control			CUTO9	0.00895596	Control		CUTO8	0.0147484	Control
		STE1	0.0291866	Control			CUTO9	0.00909955	Control		CUTO8	0.0173829	Control
		STE1	0.0245549	Control			CUTO9	0.00808865	Control		CUTO8	0.0467402	Control
		STE1	0.0153984	Control			CUTO9	0.00951273	Control		CUTO8	0.0148552	Control
		STE1	0.0275767	Control			CUTO9	0.00890274	Control		CUTO8	0.00935569	Control
		STE1	0.0359501	Control			CUTO9	0.00634733	Control		CUTO8	0.0114061	Control
		STE1	0.0183919	Control			CUTO9	0.00703212	Control		CUTO8	0.00869652	Control
		STE1	0.0168272	Control			CUTO9	0.00193671	Control		CUTO8	0.0104138	Control
		STE1	0.0182624	Control			CUTO9	0.00169958	Control		CUTO8	0.00467034	Control
		STE1	0.0168599	Control			CUTO9	0.0135605	Control		CUTO8	0.01279	Control
		STE1	0.0151763	Control			CUTO9	0.00959126	Control		CUTO8	0.00375286	Control
		STE1	0.016753	Control			CUTO9	0.00975817	Control		CUTO8	0.0144343	Control
		STE1	0.0127221	Control			CUTO9	0.0129542	Control		CUTO8	0.0104814	Control
		STE1	0.0177185	Control			CUTO9	0.00707312	Control		CUTO8	0.0231931	Control
		STE1	0.0198606	Control			CUTO9	0.0105829	Control		CUTO8	0.00488668	Control
		STE1	0.0261965	Control			CUTO9	0.00473224	Control		CUTO8	0.0122417	Control
		STE1	0.019526	Control			CUTO9	0.0104642	Control		CUTO8	0.0075372	Control
		STE1	0.0180406	Control			CUTO9	0.0112669	Control		CUTO8	0.02525	Control
		STE1	0.0125266	Control			CUTO9	0.00635696	Control		CUTO8	0.0256317	Control
		STE1	0.0183357	Control			CUTO9	0.00955665	Control		CUTO8	0.0202407	Control
		STE1	0.0155736	Control			CUTO9	0.00759727	Control		CUTO8	0.0073504	Control
		STE1	0.0147316	Control			CUTO9	0.00721519	Control		CUTO8	0.0180899	Control
		STE1	0.0232316	Control			CUTO9	0.0199309	Control		CUTO8	0.0136805	Control
		STE1	0.0146566	Control			CUTO9	0.0135053	Control		CUTO8	0.0366303	Control
		STE1	0.0197076	Control			CUTO9	0.0230331	Control		CUTO8	0.0306184	Control
		STE1	0.020968	Control			CUTO9	0.017274	Control		CUTO8	0.0119071	Control
		STE1	0.0178558	Control			CUTO9	0.0190849	Control		CUTO8	0.03207	Control
		STE1	0.025279	Control			CUTO9	0.0186926	Control		CUTO8	0.012397	Control
		STE1	0.0197502	Control			CUTO9	0.00597245	Control		CUTO8	0.0253643	Control
		STE1	0.0214811	Control			CUTO9	0.00691597	Control		CUTO8	0.0187459	Control
		STE1	0.0226067	Control			CUTO9	0.00754578	Control		CUTO8	0.0282008	Control
		STE1	0.0173238	Control			CUTO9	0.0121006	Control		CUTO8	0.0251997	Control
		STE1	0.0181238	Control			CUTO9	0.0120224	Control		CUTO8	0.00838553	Control
		STE1	0.021468	Control			CUTO9	0.0097185	Control		CUTO8	0.0102409	Control
		STE1	0.0231921	Control			CUTO9	0.0151634	Control		CUTO8	0.0239348	Control
		STE1	0.0167407	Control			CUTO9	0.00960141	Control		CUTO8	0.0185995	Control
		STE1	0.0221495	Control			CUTO9	0.0120185	Control		CUTO8	0.0183742	Control
		STE1	0.0168889	Control			CUTO9	0.0142194	Control		CUTO8	0.0105245	Control
		STE1	0.0183762	Control			CUTO9	0.00709729	Control		CUTO8	0.0141526	Control
		STE1	0.0126856	Control			CUTO9	0.00936221	Control		CUTO8	0.00598501	Control
		STE1	0.0252574	Control			CUTO9	0.0128339	Control		CUTO8	0.0138459	Control
		STE1	0.0384273	Control			CUTO9	0.00971739	Control		CUTO8	0.00518065	Control
		STE1	0.0257475	Control			CUTO9	0.00766183	Control		CUTO8	0.00639218	Control
		STE1	0.0216081	Control			CUTO9	0.00929376	Control		CUTO8	0.0176466	Control
		STE1	0.0266117	Control			CUTO9	0.00921548	Control		CUTO8	0.00475206	Control
		STE1	0.0288777	Control			CUTO9	0.0071639	Control		CUTO8	0.00751532	Control
		STE1	0.0288444	Control			CUTO9	0.00810097	Control		CUTO8	0.00751552	Control
		STE1	0.0290212	Control			CUTO9	0.00788029	Control		CUTO8	0.00239193	Control
		STE1	0.0225523	Control			CUTO9	0.00697649	Control		CUTO8	0.00978074	Control
		STE1	0.0211914	Control			CUTO9	0.010779	Control		CUTO8	0.00488981	Control
		STE1	0.0242505	Control			CUTO9	0.00920713	Control		CUTO8	0.00540139	Control
		STE1	0.0215331	Control			CUTO9	0.00742458	Control		CUTO8	0.0124097	Control
		STE1	0.0213047	Control			CUTO9	0.00564967	Control		CUTO8	0.00438976	Control
		STE1	0.0177554	Control			CUTO9	0.00688199	Control		CUTO8	0.00464653	Control
		STE1	0.0221238	Control			CUTO9	0.00862871	Control		CUTO8	0.00682082	Control
		STE1	0.0143938	Control			CUTO9	0.00614142	Control		CUTO8	0.00864835	Control
		STE1	0.0150227	Control			CUTO9	0.00489863	Control		CUTO8	0.00556746	Control
		STE1	0.017576	Control			CUTO9	0.00496749	Control		CUTO8	0.0096031	Control
		STE1	0.0188498	Control			CUTO9	0.00728087	Control		CUTO8	0.00472367	Control
		STE1	0.0158715	Control			CUTO9	0.00673272	Control		CUTO8	0.00331936	Control
		STE1	0.0142813	Control			CUTO9	0.00634764	Control		CUTO8	0.00766976	Control
		STE1	0.021448	Control			CUTO9	0.010589	Control		CUTO8	0.00303163	Control
		STE1	0.0177649	Control			CUTO9	0.0117406	Control		CUTO8	0.0061419	Control
		STE1	0.0274801	Control			CUTO9	0.00727986	Control		CUTO8	0.0114509	Control
		STE1	0.0184167	Control			CUTO9	0.00488661	Control		CUTO8	0.00659645	Control
		STE1	0.0282782	Control			CUTO9	0.0148901	Control		CUTO8	0.00796595	Control
		STE1	0.0190236	Control			CUTO9	0.0109563	Control		CUTO8	0.00722939	Control
		STE1	0.0188048	Control			CUTO9	0.00966713	Control		CUTO8	0.00836846	Control
		STE1	0.0170925	Control			CUTO9	0.00944298	Control		CUTO8	0.0258532	Control
		STE1	0.0146221	Control			CUTO9	0.00821916	Control		CUTO8	0.00739905	Control
		STE1	0.0291345	Control			CUTO9	0.00855927	Control		CUTO8	0.00458224	Control
		STE1	0.0242831	Control			CUTO9	0.00788738	Control		CUTO8	0.0136707	Control
		STE1	0.0170598	Control			CUTO9	0.00888487	Control		CUTO8	0.0103504	Control
		STE1	0.0142549	Control			CUTO9	0.011977	Control		CUTO8	0.0160805	Control
		STE1	0.0295849	Control			CUTO9	0.0125013	Control		CUTO8	0.00963377	Control
		STE1	0.0227164	Control			CUTO9	0.00705694	Control		CUTO8	0.0139876	Control
		STE1	0.0226053	Control			CUTO9	0.0134055	Control		CUTO8	0.0119342	Control
		STE1	0.018529	Control			CUTO9	0.0113176	Control		CUTO8	0.00989497	Control
		STE1	0.0322416	Control			CUTO9	0.011232	Control		CUTO8	0.0222866	Control
		STE1	0.0190926	Control			CUTO9	0.0127735	Control		CUTO8	0.00723541	Control
		STE1	0.0216917	Control			CUTO9	0.0112485	Control		CUTO8	0.00104187	Control
		STE1	0.0155523	Control			CUTO9	0.0118569	Control		CUTO8	0.0151197	Control
		STE1	0.0282001	Control			CUTO9	0.0129857	Control		CUTO8	0.00696366	Control
		STE1	0.0211896	Control			CUTO9	0.0144648	Control		CUTO8	0.00664058	Control
		STE1	0.0301058	Control			CUTO9	0.0115076	Control		CUTO8	0.00674963	Control
		STE1	0.0269933	Control			CUTO9	0.0089592	Control		CUTO8	0.00728506	Control
		STE1	0.0164147	Control			CUTO9	0.0106392	Control		CUTO8	0.0126903	Control
		STE1	0.0290948	Control			CUTO9	0.0144558	Control		CUTO8	0.00445802	Control
		STE1	0.0168514	Control			CUTO9	0.0101083	Control		CUTO8	0.0027978	Control
		STE1	0.027003	Control			CUTO9	0.013308	Control		CUTO8	0.00949021	Control
		STE1	0.0199334	Control			CUTO9	0.0122932	Control		CUTO8	0.00716761	Control
		STE1	0.0256322	Control			CUTO9	0.0135001	Control		CUTO8	0.0161346	Control
		STE1	0.0197472	Control			CUTO9	0.0108579	Control		CUTO8	0.012334	Control
		STE1	0.0141191	Control			CUTO9	0.00639075	Control		CUTO8	0.00498682	Control
		STE1	0.0149005	Control			CUTO9	0.0155081	Control		CUTO8	0.00445696	Control
		STE1	0.023185	Control			CUTO9	0.0185968	Control		CUTO8	0.00793602	Control
		STE1	0.027528	Control			CUTO9	0.00959802	Control		CUTO8	0.00508165	Control
		STE1	0.0229903	Control			CUTO9	0.00998681	Control		CUTO8	0.0130246	Control
		STE1	0.0136921	Control			CUTO9	0.0141463	Control		CUTO8	0.00653716	Control
		STE1	0.0211781	Control			CUTO9	0.00694211	Control		CUTO8	0.00555964	Control
		STE1	0.0173766	Control			CUTO9	0.0100255	Control		CUTO8	0.00771953	Control
		STE1	0.0135895	Control			CUTO9	0.00546031	Control		CUTO8	0.00722982	Control
		STE1	0.0154256	Control			CUTO9	0.00931756	Control		CUTO8	0.0079596	Control
		STE1	0.0144598	Control			CUTO9	0.0150996	Control		CUTO8	0.00770666	Control
		STE1	0.0165383	Control			CUTO9	0.0160029	Control		CUTO8	0.0131121	Control
		STE1	0.0186879	Control			CUTO9	0.0118882	Control		CUTO8	0.0120526	Control
		STE1	0.0174838	Control			CUTO9	0.012837	Control		CUTO8	0.00533412	Control
		STE1	0.0146262	Control			CUTO9	0.00921768	Control		CUTO8	0.012692	Control
		STE1	0.0225851	Control			CUTO9	0.00536555	Control		CUTO8	0.0080682	Control
		STE1	0.0165189	Control			CUTO9	0.0100569	Control		CUTO8	0.011799	Control
		STE1	0.0218853	Control			CUTO9	0.0123086	Control		CUTO8	0.00422838	Control
		STE1	0.0179152	Control			CUTO9	0.00833515	Control		CUTO8	0.00819974	Control
		STE1	0.0177982	Control			CUTO9	0.0139956	Control		CUTO8	0.0181086	Control
		STE1	0.0181834	Control			CUTO9	0.00928554	Control		CUTO8	0.00743979	Control
		STE1	0.0155896	Control			CUTO9	0.00794734	Control		CUTO8	0.00434503	Control
		STE1	0.0221668	Control			CUTO9	0.0123319	Control		CUTO8	0.00459758	Control
		STE1	0.0196428	Control			CUTO9	0.00257689	Control		CUTO8	0.00389738	Control
		STE1	0.0250218	Control			CUTO9	0.0107906	Control		CUTO8	0.0066592	Control
		STE1	0.0145167	Control			CUTO9	0.00401106	Control		CUTO8	0.00700294	Control
		STE1	0.0159903	Control			CUTO9	0.0125941	Control		CUTO8	0.00456819	Control
		STE1	0.0308414	Control			CUTO9	0.00887627	Control		CUTO8	0.00674706	Control
		STE1	0.0253469	Control			CUTO9	0.00961499	Control		CUTO8	0.00546132	Control
		STE1	0.0204542	Control			CUTO9	0.00833222	Control		CUTO8	0.0057189	Control
		STE1	0.0223472	Control			CUTO9	0.00986245	Control		CUTO8	0.00415881	Control
		STE1	0.0200903	Control			CUTO9	0.00930736	Control		CUTO8	0.00355299	Control
		STE1	0.0130928	Control			CUTO9	0.00599119	Control		CUTO8	0.00402491	Control
		STE1	0.0138636	Control			CUTO9	0.010362	Control		CUTO8	0.00349994	Control
		STE1	0.0179377	Control			CUTO9	0.0110912	Control		CUTO8	0.00344039	Control
		STE1	0.0113989	Control			CUTO9	0.00819262	Control		CUTO8	0.00479646	Control
		STE1	0.0250691	Control			CUTO9	0.0133994	Control		CUTO8	0.0041902	Control
		STE1	0.0242029	Control			CUTO9	0.0101988	Control		CUTO8	0.00337042	Control
		STE1	0.0181538	Control			CUTO9	0.00567424	Control		CUTO8	0.00263031	Control
		STE1	0.0213977	Control			CUTO9	0.0141545	Control		CUTO8	0.0051398	Control
		STE1	0.0179415	Control			CUTO9	0.00857521	Control		CUTO8	0.00401394	Control
		STE1	0.0115516	Control			CUTO9	0.0109997	Control		CUTO8	0.00877703	Control
		STE1	0.0125007	Control			CUTO9	0.00937515	Control		CUTO8	0.00758201	Control
		STE1	0.0163205	Control			CUTO9	0.0133338	Control		CUTO8	0.00564976	Control
		STE1	0.0178608	Control			CUTO9	0.00895016	Control		CUTO8	0.00452988	Control
		STE1	0.0125419	Control			CUTO9	0.0111649	Control		CUTO8	0.010848	Control
		STE1	0.022971	Control			CUTO9	0.00896082	Control		CUTO8	0.00765104	Control
		STE1	0.0164899	Control			CUTO9	0.0134254	Control		CUTO8	0.00321484	Control
		STE1	0.0183419	Control			CUTO9	0.0106389	Control		CUTO8	0.0081248	Control
		STE1	0.0469465	Control			CUTO9	0.00642091	Control		CUTO8	0.00499288	Control
		STE1	0.014123	Control			CUTO9	0.00958884	Control		CUTO8	0.00950486	Control
		STE1	0.0158713	Control			CUTO9	0.00984982	Control		CUTO8	0.0105106	Control
		STE1	0.0194514	Control			CUTO9	0.00815904	Control		CUTO8	0.00560539	Control
		STE1	0.0134465	Control			CUTO9	0.00856119	Control		CUTO8	0.00582819	Control
		STE1	0.0188517	Control			CUTO9	0.0104215	Control		CUTO8	0.0149056	Control
		STE1	0.0187037	Control			CUTO9	0.00608916	Control		CUTO8	0.013251	Control
		STE1	0.0141474	Control			CUTO9	0.00765206	Control		CUTO8	0.00686079	Control
		STE1	0.0197503	Control			CUTO9	0.00796548	Control		CUTO8	0.00815032	Control
		STE1	0.0179562	Control			CUTO9	0.00587421	Control		CUTO8	0.00459179	Control
		STE1	0.0200453	Control			CUTO9	0.0077272	Control		CUTO8	0.00341356	Control
		STE1	0.0123571	Control			CUTO9	0.00787046	Control		CUTO8	0.00217788	Control
		STE1	0.0193678	Control			CUTO9	0.0065689	Control		CUTO8	0.00571002	Control
		STE1	0.0174877	Control			CUTO9	0.0130821	Control		CUTO8	0.00625848	Control
		STE1	0.0171885	Control			CUTO9	0.011745	Control		CUTO8	0.00366611	Control
		STE1	0.013329	Control			CUTO9	0.013117	Control		CUTO8	0.00641691	Control
		STE1	0.0144068	Control			CUTO9	0.0103313	Control		CUTO8	0.0312863	Control
		STE1	0.0237575	Control			CUTO9	0.0123078	Control		CUTO8	0.0134501	Control
		STE1	0.0235183	Control			CUTO9	0.00624048	Control		CUTO8	0.00582004	Control
		STE1	0.0255602	Control			CUTO9	0.0132369	Control		CUTO8	0.0108917	Control
		STE1	0.0294308	Control			CUTO9	0.0157312	Control		CUTO8	0.0127698	Control
		STE1	0.0227744	Control			CUTO9	0.0093236	Control		CUTO8	0.00717174	Control
		STE1	0.0269583	Control			CUTO9	0.00754237	Control		CUTO8	0.00925315	Control
		STE1	0.0201028	Control			CUTO9	0.00568567	Control		CUTO8	0.0135692	Control
		STE1	0.0192571	Control			CUTO9	0.00614226	Control		CUTO8	0.00204748	Control
		STE1	0.0177287	Control			CUTO9	0.0089559	Control		CUTO8	0.00710855	Control
		STE1	0.0225087	Control			CUTO9	0.00571519	Control		CUTO8	0.008698	Control
		STE1	0.0234702	Control			CUTO9	0.0116499	Control		CUTO8	0.00520972	Control
		STE1	0.0254072	Control			CUTO9	0.0111993	Control		CUTO8	0.00507169	Control
		STE1	0.0142781	Control			CUTO9	0.00557945	Control		CUTO8	0.00702676	Control
		STE1	0.0250852	Control			CUTO9	0.010974	Control		CUTO8	0.00640085	Control
		STE1	0.0291153	Control			CUTO9	0.00879714	Control		CUTO8	0.00557474	Control
		STE1	0.0243901	Control			CUTO9	0.00483842	Control		CUTO8	0.00655201	Control
		STE1	0.0134353	Control			CUTO9	0.00673179	Control		CUTO8	0.00226581	Control
		STE1	0.0175739	Control			CUTO9	0.00530404	Control		CUTO8	0.00489227	Control
		STE1	0.0291395	Control			CUTO9	0.0215321	Control		CUTO8	0.0095146	Control
		STE1	0.0180396	Control			CUTO9	0.0229795	Control		CUTO8	0.00981809	Control
		STE1	0.0178836	Control			CUTO9	0.0122743	Control		CUTO8	0.0065503	Control
		STE1	0.0165556	Control			CUTO9	0.0110702	Control		CUTO8	0.0056658	Control
		STE1	0.0196753	Control			CUTO9	0.0118522	Control		CUTO8	0.00714497	Control
		STE1	0.0142814	Control			CUTO9	0.0174473	Control		CUTO8	0.00748551	Control
		STE1	0.0137095	Control			CUTO9	0.0148423	Control		CUTO8	0.00738412	Control
		STE1	0.013913	Control			CUTO9	0.0228638	Control		CUTO8	0.00870821	Control
		STE1	0.0132423	Control			CUTO9	0.0220852	Control		CUTO8	0.00745242	Control
		STE1	0.0119695	Control			CUTO9	0.0178384	Control		CUTO8	0.00563664	Control
		STE1	0.0186276	Control			CUTO9	0.014178	Control		CUTO8	0.00637152	Control
		STE1	0.0202449	Control			CUTO9	0.0222567	Control		CUTO8	0.00937154	Control
		STE1	0.0211997	Control			CUTO9	0.0213041	Control		CUTO8	0.00649864	Control
		STE1	0.0150842	Control			CUTO9	0.0120474	Control		CUTO8	0.00560463	Control
		STE1	0.0203338	Control			CUTO9	0.00934208	Control		CUTO8	0.00507972	Control
		STE1	0.0216125	Control			CUTO9	0.0173436	Control		CUTO8	0.00395933	Control
		STE1	0.0173472	Control			CUTO9	0.0207907	Control		CUTO8	0.0211921	Control
		STE1	0.0222113	Control			CUTO9	0.0130876	Control		CUTO8	0.00642632	Control
		STE1	0.0145519	Control			CUTO9	0.00627943	Control		CUTO8	0.0149778	Control
		STE1	0.00597512	Control			CUTO9	0.00483721	Control		CUTO8	0.00906641	Control
		STE1	0.0201002	Control			CUTO9	0.00924288	Control		CUTO8	0.00714018	Control
		STE1	0.0220453	Control			CUTO9	0.00966794	Control		CUTO8	0.00911353	Control
		STE1	0.0243159	Control			CUTO9	0.0129578	Control		CUTO8	0.00514572	Control
		STE1	0.0241705	Control			CUTO9	0.00699905	Control		CUTO8	0.00749945	Control
		STE1	0.0218732	Control			CUTO9	0.0107348	Control		CUTO8	0.00449802	Control
		STE1	0.0206695	Control			CUTO9	0.00784496	Control		CUTO8	0.0153596	Control
		STE1	0.0275731	Control			CUTO9	0.0102015	Control		CUTO8	0.00553204	Control
		STE1	0.010862	Control			CUTO9	0.00762986	Control		CUTO8	0.0222563	Control
		STE1	0.0329428	Control			CUTO9	0.0117546	Control		CUTO8	0.00759616	Control
		STE1	0.0456271	Control			CUTO9	0.0189895	Control		CUTO8	0.0121007	Control
		STE1	0.0174784	Control			CUTO9	0.0143125	Control		CUTO8	0.00896238	Control
		STE1	0.0189985	Control			CUTO9	0.021272	Control		CUTO8	0.00874823	Control
		STE1	0.0163932	Control			CUTO9	0.00775488	Control		CUTO8	0.00450598	Control
		STE1	0.0252902	Control			CUTO9	0.00972341	Control		CUTO8	0.00215071	Control
		STE1	0.0217215	Control			CUTO9	0.0179565	Control		CUTO8	0.0103563	Control
		STE1	0.0155448	Control			CUTO9	0.0124934	Control		CUTO8	0.00714038	Control
		STE1	0.0165728	Control			CUTO9	0.00873848	Control		CUTO8	0.0118463	Control
		STE1	0.0220742	Control			CUTO9	0.0120379	Control		CUTO8	0.0107087	Control
		STE1	0.0169853	Control			CUTO9	0.00707735	Control		CUTO8	0.00598992	Control
		STE1	0.024338	Control			CUTO9	0.0143523	Control		CUTO8	0.0106227	Control
		STE1	0.0179189	Control			CUTO9	0.0125685	Control		CUTO8	0.00640882	Control
		STE1	0.0173496	Control			CUTO9	0.0147506	Control		CUTO8	0.00721587	Control
		STE1	0.0212903	Control			CUTO9	0.00822029	Control		CUTO8	0.00825179	Control
		STE1	0.0186188	Control			CUTO9	0.0133628	Control		CUTO8	0.00768357	Control
		STE1	0.0198456	Control			CUTO9	0.0141855	Control		CUTO8	0.00279641	Control
		STE1	0.0138137	Control			CUTO9	0.0115397	Control		CUTO8	0.0105766	Control
		STE1	0.0179306	Control			CUTO9	0.0148014	Control		CUTO8	0.00942763	Control
		STE1	0.0216525	Control			CUTO9	0.00979278	Control		CUTO8	0.0183489	Control
		STE1	0.0248446	Control			CUTO9	0.0110269	Control		CUTO8	0.009692	Control
		STE1	0.0175394	Control			CUTO9	0.0118698	Control		CUTO8	0.00714226	Control
		STE1	0.0239135	Control			CUTO9	0.0117983	Control		CUTO8	0.0120841	Control
		STE1	0.017969	Control			CUTO9	0.00383421	Control		CUTO8	0.00810787	Control
		STE1	0.0162161	Control			CUTO9	0.0122702	Control		CUTO8	0.0088075	Control
		STE1	0.0210817	Control			CUTO9	0.00963472	Control		CUTO8	0.00661176	Control
		STE1	0.0199206	Control			CUTO9	0.0220191	Control		CUTO8	0.0123861	Control
		STE1	0.015051	Control			CUTO9	0.0113513	Control		CUTO8	0.0135505	Control
		STE1	0.0200311	Control			CUTO9	0.0109809	Control		CUTO8	0.0297509	Control
		STE1	0.0181162	Control			CUTO9	0.0111166	Control		CUTO8	0.00806793	Control
		STE1	0.0237882	Control			CUTO9	0.00542808	Control		CUTO8	0.0102196	Control
		STE1	0.0156666	Control			CUTO9	0.014758	Control		CUTO8	0.014456	Control
		STE1	0.0107048	Control			CUTO9	0.0141083	Control		CUTO8	0.00740541	Control
		STE1	0.0136955	Control			CUTO9	0.00869396	Control		CUTO8	0.00820912	Control
		STE1	0.0148106	Control			CUTO9	0.0175802	Control		CUTO8	0.0118715	Control
		STE1	0.0262904	Control			CUTO9	0.0138136	Control		CUTO8	0.00845883	Control
		STE1	0.0221973	Control			CUTO9	0.00712071	Control		CUTO8	0.0106348	Control
		STE1	0.0222034	Control			CUTO9	0.019067	Control		CUTO8	0.0152116	Control
		STE1	0.0130391	Control			CUTO9	0.0131772	Control		CUTO8	0.00708314	Control
		STE1	0.0149649	Control			CUTO9	0.0233982	Control		CUTO8	0.00962438	Control
		STE1	0.0265687	Control			CUTO9	0.0116836	Control		CUTO8	0.00676931	Control
		STE1	0.0124092	Control			CUTO9	0.0166187	Control		CUTO8	0.00782248	Control
		STE1	0.0153447	Control			CUTO9	0.00822945	Control		CUTO8	0.00320969	Control
		STE1	0.0123321	Control			CUTO9	0.0131071	Control		CUTO8	0.0105243	Control
		STE1	0.0147456	Control			CUTO9	0.00914791	Control		CUTO8	0.00629655	Control
		STE1	0.0146944	Control			CUTO9	0.01161	Control		CUTO8	0.00508264	Control
		STE1	0.0124995	Control			CUTO9	0.0102264	Control		CUTO8	0.0063464	Control
		STE1	0.0139592	Control			CUTO9	0.00750601	Control		CUTO8	0.00480577	Control
		STE1	0.0246619	Control			CUTO9	0.0138609	Control		CUTO8	0.0160151	Control
		STE1	0.0131059	Control			CUTO9	0.00887814	Control		CUTO8	0.010191	Control
		STE1	0.0226473	Control			CUTO9	0.00896033	Control		CUTO8	0.00424248	Control
		STE1	0.0174327	Control			CUTO9	0.00911438	Control		CUTO8	0.00374256	Control
		STE1	0.0202758	Control			CUTO9	0.00880349	Control		CUTO8	0.0135484	Control
		STE1	0.0151602	Control			CUTO9	0.0146555	Control		CUTO8	0.00982809	Control
		STE1	0.0175723	Control			CUTO9	0.010186	Control		CUTO8	0.00467685	Control
		STE1	0.0186444	Control			CUTO9	0.0157484	Control		CUTO8	0.0122614	Control
		STE1	0.0133182	Control			CUTO9	0.0131055	Control		CUTO8	0.00829292	Control
		STE1	0.0228695	Control			CUTO9	0.0130116	Control		CUTO8	0.00875325	Control
		STE1	0.0226698	Control			CUTO9	0.0171383	Control		CUTO8	0.0270239	Control
		STE1	0.0167206	Control			CUTO9	0.0126008	Control		CUTO8	0.00734811	Control
		STE1	0.0242124	Control			CUTO9	0.0118259	Control		CUTO8	0.00929137	Control
		STE1	0.0168241	Control			CUTO9	0.00935198	Control		CUTO8	0.0167847	Control
		STE1	0.022276	Control			CUTO9	0.0168179	Control		CUTO8	0.0185606	Control
		STE1	0.0142926	Control			CUTO9	0.0108417	Control		CUTO8	0.0100304	Control
		STE1	0.0154453	Control			CUTO9	0.0112769	Control		CUTO8	0.0214314	Control
		STE1	0.0161947	Control			CUTO9	0.0114726	Control		CUTO8	0.00511404	Control
		STE1	0.0183066	Control			CUTO9	0.00866383	Control		CUTO8	0.0142668	Control
		STE1	0.0170021	Control			CUTO9	0.00816809	Control		CUTO8	0.0134955	Control
		STE1	0.0195551	Control			CUTO9	0.00847895	Control		CUTO8	0.00605868	Control
		STE1	0.0216557	Control			CUTO9	0.0137172	Control		CUTO8	0.0122691	Control
		STE1	0.0177772	Control			CUTO9	0.0117891	Control		CUTO8	0.00790728	Control
		STE1	0.0190318	Control			CUTO9	0.0158698	Control		CUTO8	0.0101678	Control
		STE1	0.0251558	Control			CUTO9	0.011131	Control		CUTO8	0.00542719	Control
		STE1	0.0207321	Control			CUTO9	0.012703	Control		CUTO8	0.00768954	Control
		STE1	0.0240445	Control			CUTO9	0.00879886	Control		CUTO8	0.00952015	Control
		STE1	0.0197583	Control			CUTO9	0.0125958	Control		CUTO8	0.0152414	Control
		STE1	0.0141807	Control			CUTO9	0.0136955	Control		CUTO8	0.00984102	Control
		STE1	0.0168684	Control			CUTO9	0.0141694	Control		CUTO8	0.00881829	Control
		STE1	0.0197188	Control			CUTO9	0.0151337	Control		CUTO8	0.0237291	Control
		STE1	0.0238137	Control			CUTO9	0.012399	Control		CUTO8	0.0160728	Control
		STE1	0.0224421	Control			CUTO9	0.00957178	Control		CUTO8	0.014789	Control
		STE1	0.022233	Control			CUTO9	0.00579234	Control		CUTO8	0.0177013	Control
		STE1	0.0148418	Control			CUTO9	0.00619312	Control		CUTO8	0.00465623	Control
		STE1	0.0241087	Control			CUTO9	0.00844349	Control		CUTO8	0.00523111	Control
		STE1	0.0286142	Control			CUTO9	0.0111349	Control		CUTO8	0.00971252	Control
		STE1	0.0353078	Control			CUTO9	0.0150697	Control		CUTO8	0.00820955	Control
		STE1	0.0118067	Control			CUTO9	0.00910171	Control		CUTO8	0.00526097	Control
		STE1	0.0147853	Control			CUTO9	0.00592023	Control		CUTO8	0.00155184	Control
		STE1	0.0209246	Control			CUTO9	0.0198672	Control		CUTO8	0.00110941	Control
		STE1	0.0177106	Control			CUTO9	0.00757147	Control		CUTO8	0.00404361	Control
		STE1	0.0152599	Control			CUTO9	0.0182077	Control		CUTO8	0.00943311	Control
		STE1	0.0139838	Control			CUTO9	0.00631633	Control		CUTO8	0.00350741	Control
		STE1	0.0164929	Control			CUTO9	0.00532049	Control		CUTO8	0.00428964	Control
		STE1	0.0134313	Control			CUTO9	0.0055588	Control		CUTO8	0.005568	Control
		STE1	0.02176	Control			CUTO9	0.00475517	Control		CUTO8	0.00539713	Control
		STE1	0.0198112	Control			CUTO9	0.0125184	Control		CUTO8	0.00404883	Control
		STE1	0.0175573	Control			CUTO9	0.0090418	Control		CUTO8	0.00390321	Control
		STE1	0.0401992	Control			CUTO9	0.00805777	Control		CUTO8	0.0100873	Control
		STE1	0.0315845	Control			CUTO9	0.00712059	Control		CUTO8	0.0109566	Control
		STE1	0.0312301	Control			CUTO9	0.0111284	Control		CUTO8	0.00908176	Control
		STE1	0.0266225	Control			CUTO9	0.0107756	Control		CUTO8	0.00660373	Control
		STE1	0.0135708	Control			CUTO9	0.0104595	Control		CUTO8	0.00455514	Control
		STE1	0.0287466	Control			CUTO9	0.0101567	Control		CUTO8	0.00731213	Control
		STE1	0.024707	Control			CUTO9	0.0092555	Control		CUTO8	0.0032339	Control
		STE1	0.021293	Control			CUTO9	0.0064641	Control		CUTO8	0.00213826	Control
		STE1	0.023826	Control			CUTO9	0.0134248	Control		CUTO8	0.00324336	Control
		STE1	0.0191958	Control			CUTO9	0.0104779	Control		CUTO8	0.00555872	Control
		STE1	0.0195664	Control			CUTO9	0.0122953	Control		CUTO8	0.00560206	Control
		STE1	0.0208731	Control			CUTO9	0.0144421	Control		CUTO8	0.00262416	Control
		STE1	0.017152	Control			CUTO9	0.0144864	Control		CUTO8	0.0106117	Control
		STE1	0.0204478	Control			CUTO9	0.0139746	Control		CUTO8	0.00406093	Control
		STE1	0.0385758	Control			CUTO9	0.00950927	Control		CUTO8	0.0098033	Control
		STE1	0.019834	Control			CUTO9	0.0168735	Control		CUTO8	0.00558196	Control
		STE1	0.0209504	Control			CUTO9	0.0108841	Control		CUTO8	0.00266973	Control
		STE1	0.023566	Control			CUTO9	0.0150396	Control		CUTO8	0.00302249	Control
		STE1	0.027252	Control			CUTO9	0.0122865	Control		CUTO8	0.00637875	Control
		STE1	0.0232643	Control			CUTO9	0.0141063	Control		CUTO8	0.0078912	Control
		STE1	0.0382785	Control			CUTO9	0.0153704	Control		CUTO8	0.00391506	Control
		STE1	0.01875	Control			CUTO9	0.0117799	Control		CUTO8	0.0028189	Control
		STE1	0.0183639	Control			CUTO9	0.00729002	Control		CUTO8	0.00414306	Control
		STE1	0.0182604	Control			CUTO9	0.00963549	Control		CUTO8	0.0110742	Control
		STE1	0.0251437	Control			CUTO9	0.00616326	Control		CUTO8	0.00502976	Control
		STE1	0.0218481	Control			CUTO9	0.0108235	Control		CUTO8	0.00848325	Control
		STE1	0.0243272	Control			CUTO9	0.00968764	Control		CUTO8	0.00512444	Control
		STE1	0.0176375	Control			CUTO9	0.0125614	Control		CUTO8	0.00737689	Control
		STE1	0.0203917	Control			CUTO9	0.0050537	Control		CUTO8	0.00846229	Control
		STE1	0.0203697	Control			CUTO9	0.00606761	Control		CUTO8	0.00532594	Control
		STE1	0.0190786	Control			CUTO9	0.00642912	Control		CUTO8	0.00537159	Control
		STE1	0.0188587	Control			CUTO9	0.0134864	Control		CUTO8	0.00517589	Control
		STE1	0.0200262	Control			CUTO9	0.00766619	Control		CUTO8	0.00654183	Control
		STE1	0.0186126	Control			CUTO9	0.00589276	Control		CUTO8	0.0116275	Control
		STE1	0.021376	Control			CUTO9	0.00781575	Control		CUTO8	0.0113731	Control
		STE1	0.0152248	Control			CUTO9	0.00629255	Control		CUTO8	0.0486081	Control
		STE1	0.0265556	Control			CUTO9	0.00836137	Control		CUTO8	0.0103735	Control
		STE1	0.0175018	Control			CUTO9	0.00734549	Control		CUTO8	0.00805279	Control
		STE1	0.0223035	Control			CUTO9	0.00753953	Control		CUTO8	0.0141146	Control
		STE1	0.021776	Control			CUTO9	0.0052373	Control		CUTO8	0.0197955	Control
		STE1	0.0226622	Control			CUTO9	0.017379	Control		CUTO8	0.00210251	Control
		STE1	0.0223403	Control			CUTO9	0.0141201	Control		CUTO8	0.00212306	Control
		STE1	0.0141553	Control			CUTO9	0.00891931	Control		CUTO8	0.0184971	Control
		STE1	0.021367	Control			CUTO9	0.0137767	Control		CUTO8	0.0300935	Control
		STE1	0.0250285	Control			CUTO9	0.015633	Control		CUTO8	0.00299056	Control
		STE1	0.024508	Control			CUTO9	0.0193908	Control		CUTO8	0.0100969	Control
		STE1	0.021271	Control			CUTO9	0.0218376	Control		CUTO8	0.00955559	Control
		STE1	0.0286779	Control			CUTO9	0.016944	Control		CUTO8	0.00567187	Control
		STE1	0.0167945	Control			CUTO9	0.0129097	Control		CUTO8	0.0131437	Control
		STE1	0.0213404	Control			CUTO9	0.0120898	Control		CUTO8	0.0222156	Control
		STE1	0.019183	Control			CUTO9	0.0089802	Control		CUTO8	0.0121765	Control
		STE1	0.0171829	Control			CUTO9	0.0096542	Control		CUTO8	0.0210322	Control
		STE1	0.0289378	Control			CUTO9	0.0147736	Control		CUTO8	0.0240968	Control
		STE1	0.0248434	Control			CUTO9	0.0120273	Control		CUTO8	0.00840607	Control
		STE1	0.0248493	Control			CUTO9	0.0133027	Control		CUTO8	0.0110097	Control
		STE1	0.0178251	Control			CUTO9	0.0111331	Control		CUTO8	0.0153733	Control
		STE1	0.0258191	Control			CUTO9	0.00960103	Control		CUTO8	0.0080215	Control
		STE1	0.0164434	Control			CUTO9	0.0139925	Control		CUTO8	0.00938088	Control
		STE1	0.0179433	Control			CUTO9	0.00924526	Control		CUTO8	0.0114946	Control
		STE1	0.0154147	Control			CUTO9	0.0088879	Control		CUTO8	0.0264419	Control
		STE1	0.0247747	Control			CUTO9	0.00819891	Control		CUTO8	0.0113838	Control
		STE1	0.018695	Control			CUTO9	0.0106399	Control		CUTO8	0.0135443	Control
		STE1	0.0184861	Control			CUTO9	0.0102884	Control		CUTO8	0.00710709	Control
		STE1	0.0176814	Control			CUTO9	0.0117585	Control		CUTO8	0.0114597	Control
		STE1	0.0225238	Control			CUTO9	0.0122244	Control		CUTO8	0.0158488	Control
		STE1	0.0203597	Control			CUTO9	0.0113942	Control		CUTO8	0.00695741	Control
		STE1	0.0174872	Control			CUTO9	0.00783839	Control		CUTO8	0.0551613	Control
		STE1	0.0171772	Control			CUTO9	0.00758878	Control		CUTO8	0.00651778	Control
		STE1	0.0204842	Control			CUTO9	0.00909425	Control		CUTO8	0.0210764	Control
		STE1	0.0135792	Control			CUTO9	0.00469349	Control		CUTO8	0.0294128	Control
		STE1	0.0118955	Control			CUTO9	0.00608665	Control		CUTO8	0.016394	Control
		STE1	0.0278675	Control			CUTO9	0.0101731	Control		CUTO8	0.011936	Control
		STE1	0.0228221	Control			CUTO9	0.00737604	Control		CUTO8	0.0098121	Control
		STE1	0.0178659	Control			CUTO9	0.00693355	Control		CUTO8	0.00490987	Control
		STE1	0.0240791	Control			CUTO9	0.00865301	Control		CUTO8	0.0268846	Control
		STE1	0.017069	Control			CUTO9	0.00855167	Control		CUTO8	0.0075219	Control
		STE1	0.0132991	Control			CUTO9	0.00861161	Control		CUTO8	0.00379981	Control
		STE1	0.0194356	Control			CUTO9	0.0095114	Control		CUTO8	0.0121952	Control
		STE1	0.0428592	Control			CUTO9	0.0106123	Control		CUTO8	0.00527084	Control
		STE1	0.0181294	Control			CUTO9	0.00703588	Control		CUTO8	0.00446093	Control
		STE1	0.0178531	Control			CUTO9	0.0101367	Control		CUTO8	0.00481155	Control
		STE1	0.0203454	Control			CUTO9	0.00944104	Control		CUTO8	0.00549237	Control
		STE1	0.020579	Control			CUTO9	0.00576886	Control		CUTO8	0.00674194	Control
		STE1	0.0156155	Control			CUTO9	0.00722152	Control		CUTO8	0.00684579	Control
		STE1	0.0138114	Control			CUTO9	0.00691194	Control		CUTO8	0.00743421	Control
		STE1	0.0243099	Control			CUTO9	0.00694399	Control		CUTO8	0.00943574	Control
		STE1	0.0128471	Control			CUTO9	0.00752729	Control		CUTO8	0.00336245	Control
		STE1	0.0181087	Control			CUTO9	0.0112073	Control		CUTO8	0.00830157	Control
		STE1	0.020457	Control			CUTO9	0.0116628	Control		CUTO8	0.00860478	Control
		STE1	0.0238958	Control			CUTO9	0.00544377	Control		CUTO8	0.00361546	Control
		STE1	0.0184344	Control			CUTO9	0.00901733	Control		CUTO8	0.00795893	Control
		STE1	0.0276006	Control			CUTO9	0.00711576	Control		CUTO8	0.00702918	Control
		STE1	0.0263672	Control			CUTO9	0.00728169	Control		CUTO8	0.00812635	Control
		STE1	0.0181501	Control			CUTO9	0.00628143	Control		CUTO8	0.00686091	Control
		STE1	0.0201699	Control			CUTO9	0.0126158	Control		CUTO8	0.00838083	Control
		STE1	0.0255782	Control			CUTO9	0.0122638	Control		CUTO8	0.006715	Control
		STE1	0.020587	Control			CUTO9	0.011662	Control		CUTO8	0.00838618	Control
		STE1	0.0212991	Control			CUTO9	0.0181108	Control		CUTO8	0.0323557	Control
		STE1	0.0109082	Control			CUTO9	0.013755	Control		CUTO8	0.0040861	Control
		STE1	0.0197822	Control			CUTO9	0.007259	Control		CUTO8	0.00697359	Control
		STE1	0.016688	Control			CUTO9	0.0124288	Control		CUTO8	0.00947003	Control
		STE1	0.0224634	Control			CUTO9	0.0175384	Control		CUTO8	0.0149474	Control
		STE1	0.0173162	Control			CUTO9	0.013027	Control		CUTO8	0.00464403	Control
		STE1	0.0219049	Control			CUTO9	0.0114247	Control		CUTO8	0.00693547	Control
		STE1	0.024885	Control			CUTO9	0.0151452	Control		CUTO8	0.00474939	Control
		STE1	0.0219317	Control			CUTO9	0.0132843	Control		CUTO8	0.0146823	Control
		STE1	0.0192292	Control			CUTO9	0.00975832	Control		CUTO8	0.00828135	Control
		STE1	0.0182251	Control			CUTO9	0.00897664	Control		CUTO8	0.00666627	Control
		STE1	0.0158771	Control			CUTO9	0.0109692	Control		CUTO8	0.014839	Control
		STE1	0.0153781	Control			CUTO9	0.0106785	Control		CUTO8	0.00845239	Control
		STE1	0.0113868	Control			CUTO9	0.0100681	Control		CUTO8	0.00919231	Control
		STE1	0.0121031	Control			CUTO9	0.00911456	Control		CUTO8	0.00615593	Control
		STE1	0.0298008	Control			CUTO9	0.0111695	Control		CUTO8	0.00823504	Control
		STE1	0.0259126	Control			CUTO9	0.00863706	Control		CUTO8	0.00642993	Control
		STE1	0.015761	Control			CUTO9	0.015348	Control		CUTO8	0.0080535	Control
		STE1	0.0206304	Control			CUTO9	0.0104716	Control		CUTO8	0.0124268	Control
		STE1	0.0285472	Control			CUTO9	0.013312	Control		CUTO8	0.00951043	Control
		STE1	0.012672	Control			CUTO9	0.0156126	Control		CUTO8	0.0177054	Control
		STE1	0.0194168	Control			CUTO9	0.0104888	Control		CUTO8	0.00769167	Control
		STE1	0.0246205	Control			CUTO9	0.0135292	Control		CUTO8	0.0111271	Control
		STE1	0.0200142	Control			CUTO9	0.0169008	Control		CUTO8	0.00545172	Control
		STE1	0.0223699	Control			CUTO9	0.00896411	Control		CUTO8	0.0150896	Control
		STE1	0.0157939	Control			CUTO9	0.00873119	Control		CUTO8	0.00933491	Control
		STE1	0.0216199	Control			CUTO9	0.012212	Control		CUTO8	0.0185514	Control
		STE1	0.0135234	Control			CUTO9	0.0145597	Control		CUTO8	0.00539208	Control
		STE1	0.0294618	Control			CUTO9	0.0117833	Control		CUTO8	0.00896578	Control
		STE1	0.0304716	Control			CUTO9	0.0190142	Control		CUTO8	0.00540204	Control
		STE1	0.0136591	Control			CUTO9	0.0153549	Control		CUTO8	0.00632435	Control
		STE1	0.0295457	Control			CUTO9	0.0164727	Control		CUTO8	0.00712271	Control
		STE1	0.0189069	Control			CUTO9	0.0140976	Control		CUTO8	0.0052843	Control
		STE1	0.0134731	Control			CUTO9	0.0156708	Control		CUTO8	0.00847057	Control
		STE1	0.0161957	Control			CUTO9	0.0134309	Control		CUTO8	0.00860969	Control
		STE1	0.0308046	Control			CUTO9	0.0143767	Control		CUTO8	0.0106504	Control
		STE1	0.0126916	Control			CUTO9	0.00961988	Control		CUTO8	0.00758172	Control
		STE1	0.0261669	Control			CUTO9	0.0110063	Control		CUTO8	0.0114992	Control
		STE1	0.0156808	Control			CUTO9	0.0116452	Control		CUTO8	0.0115801	Control
		STE1	0.0175797	Control			CUTO9	0.00730604	Control		CUTO8	0.0133344	Control
		STE1	0.01808	Control			CUTO9	0.00720613	Control		CUTO8	0.00981372	Control
		STE1	0.0113248	Control			CUTO9	0.00633762	Control		CUTO8	0.0135187	Control
		STE1	0.023601	Control			CUTO9	0.0110613	Control		CUTO8	0.011445	Control
		STE1	0.0184168	Control			CUTO9	0.021499	Control		CUTO8	0.0211268	Control
		STE1	0.0227665	Control			CUTO9	0.0071853	Control		CUTO8	0.0159502	Control
		STE1	0.0184984	Control			CUTO9	0.00568595	Control		CUTO8	0.00472918	Control
		STE1	0.0199729	Control			CUTO9	0.00217644	Control		CUTO8	0.0039406	Control
		STE1	0.0102327	Control			CUTO9	0.00569912	Control		CUTO8	0.00502383	Control
		STE1	0.0150332	Control			CUTO9	0.00413004	Control		CUTO8	0.00175569	Control
		STE1	0.0153026	Control			CUTO9	0.00810243	Control		CUTO8	0.00114651	Control
		STE1	0.0213967	Control			CUTO9	0.00904265	Control		CUTO8	0.0148427	Control
		STE1	0.0104433	Control			CUTO9	0.00520204	Control		CUTO8	0.0133371	Control
		STE1	0.0132442	Control			CUTO9	0.00758619	Control		CUTO8	0.00337232	Control
		STE1	0.0157368	Control			CUTO9	0.00679966	Control		CUTO8	0.00673113	Control
		STE1	0.0285982	Control			CUTO9	0.0097816	Control		CUTO8	0.00442541	Control
		STE1	0.013842	Control			CUTO9	0.00730076	Control		CUTO8	0.00508825	Control
		STE1	0.0192132	Control			CUTO9	0.00694564	Control		CUTO8	0.00857576	Control
		STE1	0.0152271	Control			CUTO9	0.014561	Control		CUTO8	0.0485401	Control
		STE1	0.0249556	Control			CUTO9	0.00566096	Control		CUTO8	0.0225452	Control
		STE1	0.0156961	Control			CUTO9	0.00548093	Control		CUTO8	0.01331	Control
		STE1	0.0229295	Control			CUTO9	0.00764409	Control		CUTO8	0.0225162	Control
		STE1	0.0205114	Control			CUTO9	0.00768119	Control		CUTO8	0.0414165	Control
		STE1	0.0298095	Control			CUTO9	0.00719763	Control		CUTO8	0.016157	Control
		STE1	0.0341619	Control			CUTO9	0.00869325	Control		CUTO8	0.00654396	Control
		STE1	0.0255388	Control			CUTO9	0.0104365	Control		CUTO8	0.0223059	Control
		STE1	0.0222974	Control			CUTO9	0.00810317	Control		CUTO8	0.0129348	Control
		STE1	0.0198084	Control			CUTO9	0.0145976	Control		CUTO8	0.00483685	Control
		STE1	0.0173957	Control			CUTO9	0.0181581	Control		CUTO8	0.00961022	Control
		STE1	0.0123509	Control			CUTO9	0.0167708	Control		CUTO8	0.00981296	Control
		STE1	0.0176505	Control			CUTO9	0.0167435	Control		CUTO8	0.0436841	Control
		STE1	0.0246994	Control			CUTO9	0.0114565	Control		CUTO8	0.013345	Control
		STE1	0.0328389	Control			CUTO9	0.0153167	Control		CUTO8	0.00552423	Control
		STE1	0.0206905	Control			CUTO9	0.0104615	Control		CUTO8	0.00346761	Control
		STE1	0.014981	Control			CUTO9	0.0149037	Control		CUTO8	0.00873295	Control
		STE1	0.0289077	Control			CUTO9	0.00782194	Control		CUTO8	0.00397215	Control
		STE1	0.012473	Control			CUTO9	0.00764038	Control		CUTO8	0.00371119	Control
		STE1	0.0161535	Control			CUTO9	0.0146268	Control		CUTO8	0.0104735	Control
		STE1	0.0199641	Control			CUTO9	0.0169822	Control		CUTO8	0.00553172	Control
		STE1	0.0175082	Control			CUTO9	0.0132508	Control		CUTO8	0.0114316	Control
		STE1	0.019758	Control			CUTO9	0.00794688	Control		CUTO8	0.00561615	Control
		STE1	0.0172216	Control			CUTO9	0.0121881	Control		CUTO8	0.00880481	Control
		STE1	0.0209143	Control			CUTO9	0.0133017	Control		CUTO8	0.00921113	Control
		STE1	0.0129766	Control			CUTO9	0.0157907	Control		CUTO8	0.0329845	Control
		STE1	0.0129677	Control			CUTO9	0.00552789	Control		CUTO8	0.00525515	Control
		STE1	0.017189	Control			CUTO9	0.013534	Control		CUTO8	0.010326	Control
		STE1	0.0237338	Control			CUTO9	0.0115107	Control		CUTO8	0.00644991	Control
		STE1	0.00902653	Control			CUTO9	0.00667262	Control		CUTO8	0.0155648	Control
		STE1	0.023642	Control			CUTO9	0.00557566	Control		CUTO8	0.010956	Control
		STE1	0.0184893	Control			CUTO9	0.00915609	Control		CUTO8	0.00629381	Control
		STE1	0.0144503	Control			CUTO9	0.00855879	Control		CUTO8	0.00665957	Control
		STE1	0.016602	Control			CUTO9	0.00849141	Control		CUTO8	0.00516561	Control
		STE1	0.0205364	Control			CUTO9	0.0149354	Control		CUTO8	0.0039834	Control
		STE1	0.0251355	Control			CUTO9	0.0218057	Control		CUTO8	0.00637722	Control
		STE1	0.0235256	Control			CUTO9	0.0184766	Control		CUTO8	0.0108491	Control
		STE1	0.0200265	Control			CUTO9	0.00832903	Control		CUTO8	0.00505814	Control
		STE1	0.0162238	Control			CUTO9	0.00534505	Control		CUTO8	0.00513766	Control
		STE1	0.0265402	Control			CUTO9	0.0124919	Control		CUTO8	0.00538932	Control
		STE1	0.0218184	Control			CUTO9	0.00957787	Control		CUTO8	0.00723828	Control
		STE1	0.0161949	Control			CUTO9	0.00933086	Control		CUTO8	0.00599014	Control
		STE1	0.025447	Control			CUTO9	0.00995984	Control		CUTO8	0.00882502	Control
		STE1	0.0219096	Control			CUTO9	0.00937964	Control		CUTO8	0.00719701	Control
		STE1	0.0222423	Control			CUTO9	0.0104746	Control		CUTO8	0.005248	Control
		STE1	0.0304551	Control			CUTO9	0.00297553	Inhibitor		CUTO8	0.0044332	Control
		STE1	0.0166612	Control			CUTO9	0.00159697	Inhibitor		CUTO8	0.00899546	Control
		STE1	0.0316787	Control			CUTO9	0.00226443	Inhibitor		CUTO8	0.00502055	Control
		STE1	0.0171542	Control			CUTO9	0.00165307	Inhibitor		CUTO8	0.0106712	Control
		STE1	0.0218166	Control			CUTO9	0.00220924	Inhibitor		CUTO8	0.0108093	Control
		STE1	0.0220531	Control			CUTO9	0.00139941	Inhibitor		CUTO8	0.00491625	Control
		STE1	0.0160707	Control			CUTO9	0.00126381	Inhibitor		CUTO8	0.00371545	Control
		STE1	0.0176333	Control			CUTO9	0.00105161	Inhibitor		CUTO8	0.00235357	Control
		STE1	0.0270283	Control			CUTO9	0.00157951	Inhibitor		CUTO8	0.00736276	Control
		STE1	0.0173374	Control			CUTO9	0.00115477	Inhibitor		CUTO8	0.00658922	Control
		STE1	0.0189416	Control			CUTO9	0.00113297	Inhibitor		CUTO8	0.0138707	Control
		STE1	0.0208082	Control			CUTO9	0.0013791	Inhibitor		CUTO8	0.0239275	Control
		STE1	0.0233442	Control			CUTO9	0.002394	Inhibitor		CUTO8	0.0113918	Control
		STE1	0.0222053	Control			CUTO9	0.000879396	Inhibitor		CUTO8	0.0130898	Control
		STE1	0.0201953	Control			CUTO9	0.00090721	Inhibitor		CUTO8	0.00670327	Control
		STE1	0.0212243	Control			CUTO9	0.000860292	Inhibitor		CUTO8	0.0168301	Control
		STE1	0.022101	Control			CUTO9	0.00160424	Inhibitor		CUTO8	0.00694137	Control
		STE1	0.0183803	Control			CUTO9	0.00357251	Inhibitor		CUTO8	0.0216809	Control
		STE1	0.0493768	Control			CUTO9	0.0014189	Inhibitor		CUTO8	0.0147301	Control
		STE1	0.0157044	Control			CUTO9	0.00119146	Inhibitor		CUTO8	0.00690234	Control
		STE1	0.0132197	Control			CUTO9	0.00152279	Inhibitor		CUTO8	0.0137777	Control
		STE1	0.0169218	Control			CUTO9	0.00133079	Inhibitor		CUTO8	0.0056326	Control
		STE1	0.0213783	Control			CUTO9	0.00160718	Inhibitor		CUTO8	0.00599992	Control
		STE1	0.0147919	Control			CUTO9	0.0009592	Inhibitor		CUTO8	0.00837844	Control
		STE1	0.0344105	Control			CUTO9	0.00151338	Inhibitor		CUTO8	0.0124175	Control
		STE1	0.015871	Control			CUTO9	0.00123077	Inhibitor		CUTO8	0.0025696	Control
		STE1	0.0143477	Control			CUTO9	0.000949597	Inhibitor		CUTO8	0.00823969	Control
		STE1	0.0145514	Control			CUTO9	0.00114638	Inhibitor		CUTO8	0.00751212	Control
		STE1	0.0207688	Control			CUTO9	0.00132743	Inhibitor		CUTO8	0.0101661	Control
		STE1	0.0127431	Control			CUTO9	0.00129284	Inhibitor		CUTO8	0.0154529	Control
		STE1	0.0294581	Control			CUTO9	0.00125379	Inhibitor		CUTO8	0.00871485	Control
		STE1	0.0211188	Control			CUTO9	0.001269	Inhibitor		CUTO8	0.00621281	Control
		STE1	0.0246196	Control			CUTO9	0.00148553	Inhibitor		CUTO8	0.00605719	Control
		STE1	0.0168871	Control			CUTO9	0.00100287	Inhibitor		CUTO8	0.00438286	Control
		STE1	0.0198935	Control			CUTO9	0.000964724	Inhibitor		CUTO8	0.0105189	Control
		STE1	0.0138652	Control			CUTO9	0.00113888	Inhibitor		CUTO8	0.00913512	Control
		STE1	0.0191954	Control			CUTO9	0.0012144	Inhibitor		CUTO8	0.00909809	Control
		STE1	0.0213259	Control			CUTO9	0.00138847	Inhibitor		CUTO8	0.00686832	Control
		STE1	0.0211568	Control			CUTO9	0.0013488	Inhibitor		CUTO8	0.00797217	Control
		STE1	0.0200193	Control			CUTO9	0.00203379	Inhibitor		CUTO8	0.0057496	Control
		STE1	0.0282628	Control			CUTO9	0.00169499	Inhibitor		CUTO8	0.00627443	Control
		STE1	0.0183835	Control			CUTO9	0.00205761	Inhibitor		CUTO8	0.00502197	Control
		STE1	0.014375	Control			CUTO9	0.00173741	Inhibitor		CUTO8	0.0195136	Control
		STE1	0.0146072	Control			CUTO9	0.00250838	Inhibitor		CUTO8	0.00452477	Control
		STE1	0.0160751	Control			CUTO9	0.00163015	Inhibitor		CUTO8	0.00906374	Control
		STE1	0.0133575	Control			CUTO9	0.00197464	Inhibitor		CUTO8	0.0135702	Control
		STE1	0.0238279	Control			CUTO9	0.0083043	Inhibitor		CUTO8	0.00561351	Control
		STE1	0.0214919	Control			CUTO9	0.00195868	Inhibitor		CUTO8	0.00631592	Control
		STE1	0.0165305	Control			CUTO9	0.00391252	Inhibitor		CUTO8	0.00760169	Control
		STE1	0.0131084	Control			CUTO9	0.00141238	Inhibitor		CUTO8	0.00455678	Control
		STE1	0.0281728	Control			CUTO9	0.00135118	Inhibitor		CUTO8	0.00704487	Control
		STE1	0.0183504	Control			CUTO9	0.00175365	Inhibitor		CUTO8	0.00999088	Control
		STE1	0.0155385	Control			CUTO9	0.00185384	Inhibitor		CUTO8	0.00733819	Control
		STE1	0.0172747	Control			CUTO9	0.0015038	Inhibitor		CUTO8	0.00557325	Control
		STE1	0.0118216	Control			CUTO9	0.00432978	Inhibitor		CUTO8	0.00794974	Control
		STE1	0.0214129	Control			CUTO9	0.00182834	Inhibitor		CUTO8	0.00885595	Control
		STE1	0.0139239	Control			CUTO9	0.00342926	Inhibitor		CUTO8	0.00459246	Control
		STE1	0.0128743	Control			CUTO9	0.00320676	Inhibitor		CUTO8	0.0306274	Control
		STE1	0.0180091	Control			CUTO9	0.00268373	Inhibitor		CUTO8	0.00226585	Control
		STE1	0.0139366	Control			CUTO9	0.00140984	Inhibitor		CUTO8	0.0105036	Control
		STE1	0.0141012	Control			CUTO9	0.00246809	Inhibitor		CUTO8	0.0068085	Control
		STE1	0.00877241	Control			CUTO9	0.00178386	Inhibitor		CUTO8	0.00301583	Control
		STE1	0.0138774	Control			CUTO9	0.00268419	Inhibitor		CUTO8	0.019696	Control
		STE1	0.0114957	Control			CUTO9	0.00183452	Inhibitor		CUTO8	0.0559526	Control
		STE1	0.00679689	Control			CUTO9	0.00641955	Inhibitor		CUTO8	0.00886948	Control
		STE1	0.0135699	Control			CUTO9	0.00130518	Inhibitor		CUTO8	0.0123622	Control
		STE1	0.0184837	Control			CUTO9	0.00146977	Inhibitor		CUTO8	0.0031991	Control
		STE1	0.0124744	Control			CUTO9	0.00151781	Inhibitor		CUTO8	0.00376184	Control
		STE1	0.0200748	Control			CUTO9	0.00162383	Inhibitor		CUTO8	0.00449976	Control
		STE1	0.0103309	Control			CUTO9	0.00281143	Inhibitor		CUTO8	0.00497105	Control
		STE1	0.0220322	Control			CUTO9	0.0016442	Inhibitor		CUTO8	0.00752423	Control
		STE1	0.0161647	Control			CUTO9	0.00124062	Inhibitor		CUTO8	0.00429133	Control
		STE1	0.0153275	Control			CUTO9	0.00184177	Inhibitor		CUTO8	0.0045558	Control
		STE1	0.0290189	Control			CUTO9	0.00152702	Inhibitor		CUTO8	0.00493136	Control
		STE1	0.0240123	Control			CUTO9	0.00147893	Inhibitor		CUTO8	0.00416494	Control
		STE1	0.0277512	Control			CUTO9	0.00148883	Inhibitor		CUTO8	0.00610373	Control
		STE1	0.0204357	Control			CUTO9	0.00117489	Inhibitor		CUTO8	0.00594429	Control
		STE1	0.013471	Control			CUTO9	0.00151618	Inhibitor		CUTO8	0.0052963	Control
		STE1	0.0142767	Control			CUTO9	0.00104072	Inhibitor		CUTO8	0.00572561	Control
		STE1	0.0129137	Control			CUTO9	0.00131522	Inhibitor		CUTO8	0.0578265	Control
		STE1	0.0170814	Control			CUTO9	0.00384319	Inhibitor		CUTO8	0.0329903	Control
		STE1	0.0143874	Control			CUTO9	0.0017978	Inhibitor		CUTO8	0.00646051	Control
		STE1	0.0129668	Control			CUTO9	0.0015627	Inhibitor		CUTO8	0.0298018	Control
		STE1	0.0174226	Control			CUTO9	0.00235997	Inhibitor		CUTO8	0.00644978	Control
		STE1	0.00829711	Control			CUTO9	0.00586422	Inhibitor		CUTO8	0.0185289	Control
		STE1	0.0243649	Control			CUTO9	0.00127294	Inhibitor		CUTO8	0.013218	Control
		STE1	0.0239524	Control			CUTO9	0.00199444	Inhibitor		CUTO8	0.00477433	Control
		STE1	0.022293	Control			CUTO9	0.00228416	Inhibitor		CUTO8	0.0104386	Control
		STE1	0.0203518	Control			CUTO9	0.00593861	Inhibitor		CUTO8	0.00585849	Control
		STE1	0.0166852	Control			CUTO9	0.00123534	Inhibitor		CUTO8	0.005963	Control
		STE1	0.01818	Control			CUTO9	0.00115019	Inhibitor		CUTO8	0.00568745	Control
		STE1	0.0259201	Control			CUTO9	0.000943798	Inhibitor		CUTO8	0.00724887	Control
		STE1	0.0147866	Control			CUTO9	0.00185423	Inhibitor		CUTO8	0.00393342	Control
		STE1	0.0124472	Control			CUTO9	0.00136382	Inhibitor		CUTO8	0.0127736	Control
		STE1	0.0228078	Control			CUTO9	0.00113739	Inhibitor		CUTO8	0.00647169	Control
		STE1	0.0198736	Control			CUTO9	0.00163827	Inhibitor		CUTO8	0.0132497	Control
		STE1	0.0139137	Control			CUTO9	0.00154446	Inhibitor		CUTO8	0.0158753	Control
		STE1	0.0106924	Control			CUTO9	0.000896655	Inhibitor		CUTO8	0.00992201	Control
		STE1	0.0193343	Control			CUTO9	0.00100523	Inhibitor		CUTO8	0.00709162	Control
		STE1	0.0185502	Control			CUTO9	0.000988421	Inhibitor		CUTO8	0.00348397	Control
		STE1	0.0228048	Control			CUTO9	0.00105879	Inhibitor		CUTO8	0.00570595	Control
		STE1	0.0178007	Control			CUTO9	0.00110801	Inhibitor		CUTO8	0.00658933	Control
		STE1	0.00601473	Control			CUTO9	0.0014616	Inhibitor		CUTO8	0.012668	Control
		STE1	0.0168138	Control			CUTO9	0.00114399	Inhibitor		CUTO8	0.00394611	Control
		STE1	0.018138	Control			CUTO9	0.000966773	Inhibitor		CUTO8	0.00379362	Control
		STE1	0.0100776	Control			CUTO9	0.00157089	Inhibitor		CUTO8	0.00401914	Control
		STE1	0.016902	Control			CUTO9	0.00154029	Inhibitor		CUTO8	0.00440135	Control
		STE1	0.0180493	Control			CUTO9	0.00165618	Inhibitor		CUTO8	0.010985	Control
		STE1	0.0159475	Control			CUTO9	0.0012783	Inhibitor		CUTO8	0.00615111	Control
		STE1	0.0195083	Control			CUTO9	0.000935116	Inhibitor		CUTO8	0.00514387	Control
		STE1	0.0235155	Control			CUTO9	0.00153273	Inhibitor		CUTO8	0.0132397	Control
		STE1	0.0101879	Control			CUTO9	0.00137675	Inhibitor		CUTO8	0.0306197	Control
		STE1	0.013955	Control			CUTO9	0.00157922	Inhibitor		CUTO8	0.00360824	Control
		STE1	0.0214689	Control			CUTO9	0.00169499	Inhibitor		CUTO8	0.00358133	Control
		STE1	0.0164037	Control			CUTO9	0.00173832	Inhibitor		CUTO8	0.00474333	Control
		STE1	0.0141371	Control			CUTO9	0.00146655	Inhibitor		CUTO8	0.00636851	Control
		STE1	0.0166482	Control			CUTO9	0.00164675	Inhibitor		CUTO8	0.0079659	Control
		STE1	0.0144201	Control			CUTO9	0.00126341	Inhibitor		CUTO8	0.00559322	Control
		STE1	0.0190488	Control			CUTO9	0.00141013	Inhibitor		CUTO8	0.00467073	Control
		STE1	0.0243864	Control			CUTO9	0.00197792	Inhibitor		CUTO8	0.0079805	Control
		STE1	0.0128614	Control			CUTO9	0.00179249	Inhibitor		CUTO8	0.0036125	Control
		STE1	0.0113436	Control			CUTO9	0.00147211	Inhibitor		CUTO8	0.0104638	Control
		STE1	0.0152647	Control			CUTO9	0.00153608	Inhibitor		CUTO8	0.00433028	Control
		STE1	0.0175833	Control			CUTO9	0.00221656	Inhibitor		CUTO8	0.00363996	Control
		STE1	0.0207635	Control			CUTO9	0.00122961	Inhibitor		CUTO8	0.00410198	Control
		STE1	0.0239439	Control			CUTO9	0.00171367	Inhibitor		CUTO8	0.00350258	Control
		STE1	0.0152281	Control			CUTO9	0.00145122	Inhibitor		CUTO8	0.00355689	Control
		STE1	0.0159583	Control			CUTO9	0.00153544	Inhibitor		CUTO8	0.00400136	Control
		STE1	0.0207387	Control			CUTO9	0.00178289	Inhibitor		CUTO8	0.00548861	Control
		STE1	0.0198636	Control			CUTO9	0.00154352	Inhibitor		CUTO8	0.00802107	Control
		STE1	0.0209927	Control			CUTO9	0.00141939	Inhibitor		CUTO8	0.00340867	Control
		STE1	0.0162971	Control			CUTO9	0.00130482	Inhibitor		CUTO8	0.00679534	Control
		STE1	0.0158235	Control			CUTO9	0.00170862	Inhibitor		CUTO8	0.0119953	Control
		STE1	0.0190804	Control			CUTO9	0.00136964	Inhibitor		CUTO8	0.0184937	Control
		STE1	0.0175248	Control			CUTO9	0.00236216	Inhibitor		CUTO8	0.00822594	Control
		STE1	0.012791	Control			CUTO9	0.00198109	Inhibitor		CUTO8	0.0145907	Control
		STE1	0.0163618	Control			CUTO9	0.00132601	Inhibitor		CUTO8	0.0030875	Control
		STE1	0.0179082	Control			CUTO9	0.0011899	Inhibitor		CUTO8	0.0169859	Control
		STE1	0.0192141	Control			CUTO9	0.00133614	Inhibitor		CUTO8	0.00553939	Control
		STE1	0.0160084	Control			CUTO9	0.00146729	Inhibitor		CUTO8	0.00614157	Control
		STE1	0.0194224	Control			CUTO9	0.00141726	Inhibitor		CUTO8	0.0127601	Control
		STE1	0.0188152	Control			CUTO9	0.00145539	Inhibitor		CUTO8	0.00214316	Control
		STE1	0.0266104	Control			CUTO9	0.0010846	Inhibitor		CUTO8	0.00948809	Control
		STE1	0.0266353	Control			CUTO9	0.00119508	Inhibitor		CUTO8	0.00613298	Control
		STE1	0.0239998	Control			CUTO9	0.00110045	Inhibitor		CUTO8	0.0120849	Control
		STE1	0.024542	Control			CUTO9	0.00126212	Inhibitor		CUTO8	0.00690775	Control
		STE1	0.0198998	Control			CUTO9	0.00252261	Inhibitor		CUTO8	0.00808385	Control
		STE1	0.027835	Control			CUTO9	0.00106517	Inhibitor		CUTO8	0.0122076	Control
		STE1	0.0128415	Control			CUTO9	0.00102263	Inhibitor		CUTO8	0.00838267	Control
		STE1	0.0114698	Control			CUTO9	0.00100453	Inhibitor		CUTO8	0.00678784	Control
		STE1	0.0174497	Control			CUTO9	0.000867256	Inhibitor		CUTO8	0.00481972	Control
		STE1	0.0306997	Control			CUTO9	0.000937429	Inhibitor		CUTO8	0.00584598	Control
		STE1	0.0192782	Control			CUTO9	0.000959748	Inhibitor		CUTO8	0.00818674	Control
		STE1	0.0191154	Control			CUTO9	0.000942574	Inhibitor		CUTO8	0.00203295	Control
		STE1	0.0156981	Control			CUTO9	0.00106103	Inhibitor		CUTO8	0.00462932	Control
		STE1	0.0186828	Control			CUTO9	0.00113147	Inhibitor		CUTO8	0.00886973	Control
		STE1	0.0172358	Control			CUTO9	0.00108807	Inhibitor		CUTO8	0.00401034	Control
		STE1	0.016803	Control			CUTO9	0.00102287	Inhibitor		CUTO8	0.00628358	Control
		STE1	0.0156598	Control			CUTO9	0.00129402	Inhibitor		CUTO8	0.00554785	Control
		STE1	0.0184734	Control			CUTO9	0.00126458	Inhibitor		CUTO8	0.0075815	Control
		STE1	0.0343746	Control			CUTO9	0.0014718	Inhibitor		CUTO8	0.00475684	Control
		STE1	0.0174876	Control			CUTO9	0.0014173	Inhibitor		CUTO8	0.00569519	Control
		STE1	0.0176468	Control			CUTO9	0.00135935	Inhibitor		CUTO8	0.00537838	Control
		STE1	0.0109095	Control			CUTO9	0.000856356	Inhibitor		CUTO8	0.0062579	Control
		STE1	0.00963521	Control			CUTO9	0.00117724	Inhibitor		CUTO8	0.00383407	Control
		STE1	0.019986	Control			CUTO9	0.00119999	Inhibitor		CUTO8	0.00552322	Control
		STE1	0.0158632	Control			CUTO9	0.00120529	Inhibitor		CUTO8	0.0053441	Control
		STE1	0.0282979	Control			CUTO9	0.00113344	Inhibitor		CUTO8	0.00412887	Control
		STE1	0.0163756	Control			CUTO9	0.00114483	Inhibitor		CUTO8	0.00344087	Control
		STE1	0.0248535	Control			CUTO9	0.00228609	Inhibitor		CUTO8	0.0225291	Control
		STE1	0.0145616	Control			CUTO9	0.0016726	Inhibitor		CUTO8	0.00273708	Control
		STE1	0.0196378	Control			CUTO9	0.00204394	Inhibitor		CUTO8	0.00536762	Control
		STE1	0.0269622	Control			CUTO9	0.000992046	Inhibitor		CUTO8	0.00983378	Control
		STE1	0.013012	Control			CUTO9	0.00109194	Inhibitor		CUTO8	0.00783692	Control
		STE1	0.0145579	Control			CUTO9	0.00122469	Inhibitor		CUTO8	0.00404839	Control
		STE1	0.0231975	Control			CUTO9	0.00157712	Inhibitor		CUTO8	0.00646477	Control
		STE1	0.0168294	Control			CUTO9	0.00141748	Inhibitor		CUTO8	0.00206918	Control
		STE1	0.0158762	Control			CUTO9	0.00148065	Inhibitor		CUTO8	0.00536774	Control
		STE1	0.025492	Control			CUTO9	0.0016228	Inhibitor		CUTO8	0.0142259	Control
		STE1	0.016864	Control			CUTO9	0.00164144	Inhibitor		CUTO8	0.010546	Control
		STE1	0.0170959	Control			CUTO9	0.00143552	Inhibitor		CUTO8	0.00698359	Control
		STE1	0.0137758	Control			CUTO9	0.00131205	Inhibitor		CUTO8	0.00687144	Control
		STE1	0.015708	Control			CUTO9	0.00529315	Inhibitor		CUTO8	0.0110188	Control
		STE1	0.0239281	Control			CUTO9	0.00591416	Inhibitor		CUTO8	0.00502928	Control
		STE1	0.0181378	Control			CUTO9	0.00117256	Inhibitor		CUTO8	0.0100612	Control
		STE1	0.0184571	Control			CUTO9	0.0038774	Inhibitor		CUTO8	0.0117069	Control
		STE1	0.0254545	Control			CUTO9	0.00135314	Inhibitor		CUTO8	0.010714	Control
		STE1	0.0211513	Control			CUTO9	0.00135858	Inhibitor		CUTO8	0.0150739	Control
		STE1	0.0158442	Control			CUTO9	0.00142432	Inhibitor		CUTO8	0.00865772	Control
		STE1	0.0141147	Control			CUTO9	0.0010983	Inhibitor		CUTO8	0.00790646	Control
		STE1	0.0228929	Control			CUTO9	0.00177507	Inhibitor		CUTO8	0.00677284	Control
		STE1	0.023308	Control			CUTO9	0.00139043	Inhibitor		CUTO8	0.00439326	Control
		STE1	0.0197472	Control			CUTO9	0.00590885	Inhibitor		CUTO8	0.0132545	Control
		STE1	0.0208378	Control			CUTO9	0.000951431	Inhibitor		CUTO8	0.00580987	Control
		STE1	0.0179332	Control			CUTO9	0.000928568	Inhibitor		CUTO8	0.0092558	Control
		STE1	0.0189427	Control			CUTO9	0.00103776	Inhibitor		CUTO8	0.00886379	Control
		STE1	0.0169577	Control			CUTO9	0.000907445	Inhibitor		CUTO8	0.014615	Control
		STE1	0.0309568	Control			CUTO9	0.000983446	Inhibitor		CUTO8	0.0121306	Control
		STE1	0.0219783	Control			CUTO9	0.0020905	Inhibitor		CUTO8	0.0185889	Control
		STE1	0.0188505	Control			CUTO9	0.00169798	Inhibitor		CUTO8	0.00802548	Control
		STE1	0.0216249	Control			CUTO9	0.001166	Inhibitor		CUTO8	0.00944375	Control
		STE1	0.0201803	Control			CUTO9	0.00144032	Inhibitor		CUTO8	0.012253	Control
		STE1	0.0162004	Control			CUTO9	0.00590572	Inhibitor		CUTO8	0.0117872	Control
		STE1	0.0269995	Control			CUTO9	0.00107711	Inhibitor		CUTO8	0.0131676	Control
		STE1	0.0195158	Control			CUTO9	0.00751551	Inhibitor		CUTO8	0.0120002	Control
		STE1	0.0157165	Control			CUTO9	0.00554595	Inhibitor		CUTO8	0.0126113	Control
		STE1	0.0229709	Control			CUTO9	0.00113712	Inhibitor		CUTO8	0.0074711	Control
		STE1	0.0198727	Control			CUTO9	0.00126882	Inhibitor		CUTO8	0.00673926	Control
		STE1	0.0189876	Control			CUTO9	0.00186567	Inhibitor		CUTO8	0.0143813	Control
		STE1	0.0114261	Control			CUTO9	0.00710057	Inhibitor		CUTO8	0.00897787	Control
		STE1	0.0220808	Control			CUTO9	0.000931746	Inhibitor		CUTO8	0.0122913	Control
		STE1	0.0179552	Control			CUTO9	0.00926437	Inhibitor		CUTO8	0.0115318	Control
		STE1	0.0189205	Control			CUTO9	0.000968898	Inhibitor		CUTO8	0.00892575	Control
		STE1	0.0197818	Control			CUTO9	0.00111873	Inhibitor		CUTO8	0.00839145	Control
		STE1	0.0176573	Control			CUTO9	0.00121935	Inhibitor		CUTO8	0.00464739	Control
		STE1	0.0226339	Control			CUTO9	0.00572862	Inhibitor		CUTO8	0.0124184	Control
		STE1	0.00987912	Control			CUTO9	0.0014357	Inhibitor		CUTO8	0.00323753	Control
		STE1	0.0252143	Control			CUTO9	0.00266201	Inhibitor		CUTO8	0.00794889	Control
		STE1	0.0225776	Control			CUTO9	0.00178391	Inhibitor		CUTO8	0.01419	Control
		STE1	0.0247319	Control			CUTO9	0.00140523	Inhibitor		CUTO8	0.00296744	Control
		STE1	0.0131928	Control			CUTO9	0.00301512	Inhibitor		CUTO8	0.0087074	Control
		STE1	0.0198533	Control			CUTO9	0.0017684	Inhibitor		CUTO8	0.00571478	Control
		STE1	0.0181503	Control			CUTO9	0.00260571	Inhibitor		CUTO8	0.00769116	Control
		STE1	0.0153079	Control			CUTO9	0.00141461	Inhibitor		CUTO8	0.00293163	Control
		STE1	0.0444913	Control			CUTO9	0.00132651	Inhibitor		CUTO8	0.0123337	Control
		STE1	0.0142945	Control			CUTO9	0.00120272	Inhibitor		CUTO8	0.0137421	Control
		STE1	0.0149729	Control			CUTO9	0.00153429	Inhibitor		CUTO8	0.00991553	Control
		STE1	0.0131424	Control			CUTO9	0.00190833	Inhibitor		CUTO8	0.0149268	Control
		STE1	0.0311152	Control			CUTO9	0.00367854	Inhibitor		CUTO8	0.0106012	Control
		STE1	0.0163875	Control			CUTO9	0.00134363	Inhibitor		CUTO8	0.0075233	Control
		STE1	0.0185553	Control			CUTO9	0.00139861	Inhibitor		CUTO8	0.00945937	Control
		STE1	0.0163716	Control			CUTO9	0.00147307	Inhibitor		CUTO8	0.00340525	Control
		STE1	0.0335006	Control			CUTO9	0.00151102	Inhibitor		CUTO8	0.00969691	Control
		STE1	0.0403074	Control			CUTO9	0.00131018	Inhibitor		CUTO8	0.0039643	Control
		STE1	0.0116265	Control			CUTO9	0.00174317	Inhibitor		CUTO8	0.00539001	Control
		STE1	0.0382851	Control			CUTO9	0.00233594	Inhibitor		CUTO8	0.0178658	Control
		STE1	0.0296636	Control			CUTO9	0.00218122	Inhibitor		CUTO8	0.0187267	Control
		STE1	0.018738	Control			CUTO9	0.00753955	Inhibitor		CUTO8	0.00808946	Control
		STE1	0.022223	Control			CUTO9	0.00389933	Inhibitor		CUTO8	0.00509453	Control
		STE1	0.0272288	Control			CUTO9	0.00323581	Inhibitor		CUTO8	0.00678171	Control
		STE1	0.0183536	Control			CUTO9	0.00470932	Inhibitor		CUTO8	0.00666482	Control
		STE1	0.0160962	Control			CUTO9	0.00191063	Inhibitor		CUTO8	0.0126836	Control
		STE1	0.0230067	Control			CUTO9	0.000798234	Inhibitor		CUTO8	0.00611044	Control
		STE1	0.0297122	Control			CUTO9	0.0015228	Inhibitor		CUTO8	0.00445112	Control
		STE1	0.0176941	Control			CUTO9	0.00112099	Inhibitor		CUTO8	0.008586	Control
		STE1	0.0185095	Control			CUTO9	0.0010257	Inhibitor		CUTO8	0.00581776	Control
		STE1	0.020322	Control			CUTO9	0.00119781	Inhibitor		CUTO8	0.00705802	Control
		STE1	0.0234258	Control			CUTO9	0.000896726	Inhibitor		CUTO8	0.0061554	Control
		STE1	0.0262638	Control			CUTO9	0.00176217	Inhibitor		CUTO8	0.00502164	Control
		STE1	0.0242405	Control			CUTO9	0.00102965	Inhibitor		CUTO8	0.00419992	Control
		STE1	0.0375897	Control			CUTO9	0.00181394	Inhibitor		CUTO8	0.00549384	Control
		STE1	0.0163812	Control			CUTO9	0.000843977	Inhibitor		CUTO8	0.00477255	Control
		STE1	0.0131859	Control			CUTO9	0.000978497	Inhibitor		CUTO8	0.0107076	Control
		STE1	0.0219577	Control			CUTO9	0.00142765	Inhibitor		CUTO8	0.00679334	Control
		STE1	0.0226691	Control			CUTO9	0.00132574	Inhibitor		CUTO8	0.00955101	Control
		STE1	0.0267929	Control			CUTO9	0.00309153	Inhibitor		CUTO8	0.011993	Control
		STE1	0.017544	Control			CUTO9	0.00200824	Inhibitor		CUTO8	0.00537052	Control
		STE1	0.0190277	Control			CUTO9	0.00121788	Inhibitor		CUTO8	0.0138798	Control
		STE1	0.014564	Control			CUTO9	0.00514061	Inhibitor		CUTO8	0.00823675	Control
		STE1	0.0146802	Control			CUTO9	0.0016188	Inhibitor		CUTO8	0.00811448	Control
		STE1	0.023602	Control			CUTO9	0.000773076	Inhibitor		CUTO8	0.00856472	Control
		STE1	0.0216567	Control			CUTO9	0.00121847	Inhibitor		CUTO8	0.0120805	Control
		STE1	0.0272083	Control			CUTO9	0.00570166	Inhibitor		CUTO8	0.011554	Control
		STE1	0.011715	Control			CUTO9	0.00113472	Inhibitor		CUTO8	0.00466927	Control
		STE1	0.0128112	Control			CUTO9	0.000767917	Inhibitor		CUTO8	0.0100019	Control
		STE1	0.0140949	Control			CUTO9	0.000979	Inhibitor		CUTO8	0.0102349	Control
		STE1	0.0174126	Control			CUTO9	0.00109761	Inhibitor		CUTO8	0.00618284	Control
		STE1	0.0181565	Control			CUTO9	0.00115563	Inhibitor		CUTO8	0.0246844	Control
		STE1	0.0149785	Control			CUTO9	0.000951137	Inhibitor		CUTO8	0.00833651	Control
		STE1	0.0197765	Control			CUTO9	0.000971142	Inhibitor		CUTO8	0.00528028	Control
		STE1	0.0158899	Control			CUTO9	0.00141339	Inhibitor		CUTO8	0.00914572	Control
		STE1	0.0248423	Control			CUTO9	0.00130125	Inhibitor		CUTO8	0.00887946	Control
		STE1	0.0250605	Control			CUTO9	0.00179997	Inhibitor		CUTO8	0.0178528	Control
		STE1	0.0213761	Control			CUTO9	0.00135574	Inhibitor		CUTO8	0.011632	Control
		STE1	0.0188727	Control			CUTO9	0.00204606	Inhibitor		CUTO8	0.00914341	Control
		STE1	0.0153869	Control			CUTO9	0.00685554	Inhibitor		CUTO8	0.0147447	Control
		STE1	0.0208677	Control			CUTO9	0.000925538	Inhibitor		CUTO8	0.00883082	Control
		STE1	0.0149051	Control			CUTO9	0.00094821	Inhibitor		CUTO8	0.0103929	Control
		STE1	0.0153013	Control			CUTO9	0.00241882	Inhibitor		CUTO8	0.00896763	Control
		STE1	0.0184824	Control			CUTO9	0.00692154	Inhibitor		CUTO8	0.00714326	Control
		STE1	0.0115662	Control			CUTO9	0.00387279	Inhibitor		CUTO8	0.00743013	Control
		STE1	0.0157836	Control			CUTO9	0.0135745	Inhibitor		CUTO8	0.0064039	Control
		STE1	0.0153647	Control			CUTO9	0.000868714	Inhibitor		CUTO8	0.00511527	Control
		STE1	0.0212554	Control			CUTO9	0.000841992	Inhibitor		CUTO8	0.00717023	Control
		STE1	0.0219731	Control			CUTO9	0.000908199	Inhibitor		CUTO8	0.00664451	Control
		STE1	0.013411	Control			CUTO9	0.000813801	Inhibitor		CUTO8	0.00622581	Control
		STE1	0.021493	Control			CUTO9	0.00118543	Inhibitor		CUTO8	0.00918004	Control
		STE1	0.0147409	Control			CUTO9	0.00240176	Inhibitor		CUTO8	0.0102342	Control
		STE1	0.0172017	Control			CUTO9	0.00107864	Inhibitor		CUTO8	0.00592333	Control
		STE1	0.0165071	Control			CUTO9	0.00574542	Inhibitor		CUTO8	0.00644871	Control
		STE1	0.0156046	Control			CUTO9	0.00119661	Inhibitor		CUTO8	0.00598535	Control
		STE1	0.0195332	Control			CUTO9	0.00113117	Inhibitor		CUTO8	0.00718779	Control
		STE1	0.0191689	Control			CUTO9	0.00120081	Inhibitor		CUTO8	0.0066676	Control
		STE1	0.028379	Control			CUTO9	0.0013384	Inhibitor		CUTO8	0.00536123	Control
		STE1	0.0236454	Control			CUTO9	0.00108084	Inhibitor		CUTO8	0.00720799	Control
		STE1	0.0286847	Control			CUTO9	0.000852898	Inhibitor		CUTO8	0.00560117	Control
		STE1	0.0185404	Control			CUTO9	0.00169649	Inhibitor		CUTO8	0.00694761	Control
		STE1	0.0224084	Control			CUTO9	0.00128952	Inhibitor		CUTO8	0.0224906	Control
		STE1	0.0204607	Control			CUTO9	0.00109486	Inhibitor		CUTO8	0.00451521	Control
		STE1	0.0257853	Control			CUTO9	0.00217749	Inhibitor		CUTO8	0.00403528	Control
		STE1	0.0194439	Control			CUTO9	0.00120697	Inhibitor		CUTO8	0.0142058	Control
		STE1	0.0242033	Control			CUTO9	0.00194872	Inhibitor		CUTO8	0.00734103	Control
		STE1	0.0109865	Control			CUTO9	0.00103092	Inhibitor		CUTO8	0.00741507	Control
		STE1	0.00933484	Control			CUTO9	0.00109961	Inhibitor		CUTO8	0.00504875	Control
		STE1	0.0139018	Control			CUTO9	0.00142752	Inhibitor		CUTO8	0.00582103	Control
		STE1	0.0155551	Control			CUTO9	0.00158858	Inhibitor		CUTO8	0.00674853	Control
		STE1	0.022302	Control			CUTO9	0.00160472	Inhibitor		CUTO8	0.00504958	Control
		STE1	0.0118567	Control			CUTO9	0.00126749	Inhibitor		CUTO8	0.0129742	Control
		STE1	0.0154094	Control			CUTO9	0.00120145	Inhibitor		CUTO8	0.0128789	Control
		STE1	0.0279549	Control			CUTO9	0.00114653	Inhibitor		CUTO8	0.0088113	Control
		STE1	0.00936477	Control			CUTO9	0.00134458	Inhibitor		CUTO8	0.00688816	Control
		STE1	0.0160596	Control			CUTO9	0.00130413	Inhibitor		CUTO8	0.00123222	Control
		STE1	0.0309687	Control			CUTO9	0.00141804	Inhibitor		CUTO8	0.00386327	Control
		STE1	0.0116921	Control			CUTO9	0.00252384	Inhibitor		CUTO8	0.00100665	Control
		STE1	0.0218395	Control			CUTO9	0.00115149	Inhibitor		CUTO8	0.00675746	Control
		STE1	0.0140337	Control			CUTO9	0.00103339	Inhibitor		CUTO8	0.0109502	Control
		STE1	0.0206672	Control			CUTO9	0.000857749	Inhibitor		CUTO8	0.00262581	Control
		STE1	0.0244904	Control			CUTO9	0.00110715	Inhibitor		CUTO8	0.00574986	Control
		STE1	0.0110972	Control			CUTO9	0.00122324	Inhibitor		CUTO8	0.00292583	Control
		STE1	0.0120321	Control			CUTO9	0.00135736	Inhibitor		CUTO8	0.00278388	Control
		STE1	0.016665	Control			CUTO9	0.00133555	Inhibitor		CUTO8	0.00945324	Control
		STE1	0.0220111	Control			CUTO9	0.00095184	Inhibitor		CUTO8	0.0354428	Control
		STE1	0.0160749	Control			CUTO9	0.00156392	Inhibitor		CUTO8	0.00426106	Control
		STE1	0.0125323	Control			CUTO9	0.00201826	Inhibitor		CUTO8	0.00425551	Control
		STE1	0.0134656	Control			CUTO9	0.00120805	Inhibitor		CUTO8	0.00595145	Control
		STE1	0.0200188	Control			CUTO9	0.00158351	Inhibitor		CUTO8	0.0060962	Control
		STE1	0.014037	Control			CUTO9	0.00115504	Inhibitor		CUTO8	0.00549319	Control
		STE1	0.01781	Control			CUTO9	0.00706274	Inhibitor		CUTO8	0.00400301	Control
		STE1	0.0175909	Control			CUTO9	0.00142803	Inhibitor		CUTO8	0.00562418	Control
		STE1	0.0158286	Control			CUTO9	0.00115412	Inhibitor		CUTO8	0.00857843	Control
		STE1	0.0174302	Control			CUTO9	0.00135776	Inhibitor		CUTO8	0.00692479	Control
		STE1	0.0164431	Control			CUTO9	0.00121388	Inhibitor		CUTO8	0.00778434	Control
		STE1	0.0204349	Control			CUTO9	0.00136706	Inhibitor		CUTO8	0.0112466	Control
		STE1	0.0121429	Control			CUTO9	0.00172551	Inhibitor		CUTO8	0.00432467	Control
		STE1	0.0167955	Control			CUTO9	0.00172591	Inhibitor		CUTO8	0.0147253	Control
		STE1	0.0207657	Control			CUTO9	0.00189131	Inhibitor		CUTO8	0.0313309	Control
		STE1	0.0228048	Control			CUTO9	0.00152831	Inhibitor		CUTO8	0.0160245	Control
		STE1	0.0193466	Control			CUTO9	0.00143238	Inhibitor		CUTO8	0.0149555	Control
		STE1	0.0151642	Control			CUTO9	0.00148981	Inhibitor		CUTO8	0.00972786	Control
		STE1	0.0125318	Control			CUTO9	0.00192716	Inhibitor		CUTO8	0.0171282	Control
		STE1	0.0125847	Control			CUTO9	0.00166988	Inhibitor		CUTO8	0.00891308	Control
		STE1	0.0197555	Control			CUTO9	0.00124028	Inhibitor		CUTO8	0.00693054	Control
		STE1	0.0135811	Control			CUTO9	0.00212516	Inhibitor		CUTO8	0.0100202	Control
		STE1	0.0172934	Control			CUTO9	0.00113585	Inhibitor		CUTO8	0.00786787	Control
		STE1	0.0115742	Control			CUTO9	0.00155739	Inhibitor		CUTO8	0.00578413	Control
		STE1	0.0103772	Control			CUTO9	0.00199131	Inhibitor		CUTO8	0.0183449	Control
		STE1	0.0162687	Control			CUTO9	0.00178532	Inhibitor		CUTO8	0.00786477	Control
		STE1	0.0098732	Control			CUTO9	0.00130544	Inhibitor		CUTO8	0.0042825	Control
		STE1	0.0141636	Control			CUTO9	0.00696241	Inhibitor		CUTO8	0.00750796	Control
		STE1	0.0136121	Control			CUTO9	0.00233459	Inhibitor		CUTO8	0.00475213	Control
		STE1	0.0132389	Control			CUTO9	0.00134809	Inhibitor		CUTO8	0.00924293	Control
		STE1	0.00941914	Control			CUTO9	0.00124313	Inhibitor		CUTO8	0.0103122	Control
		STE1	0.0145847	Control			CUTO9	0.00146533	Inhibitor		CUTO8	0.00212327	Control
		STE1	0.0143751	Control			CUTO9	0.00109787	Inhibitor		CUTO8	0.0105865	Control
		STE1	0.0127788	Control			CUTO9	0.00155827	Inhibitor		CUTO8	0.005058	Control
		STE1	0.020492	Control			CUTO9	0.00210842	Inhibitor		CUTO8	0.00923112	Control
		STE1	0.0192203	Control			CUTO9	0.00111257	Inhibitor		CUTO8	0.00704151	Control
		STE1	0.0170235	Control			CUTO9	0.00107992	Inhibitor		CUTO8	0.00738217	Control
		STE1	0.0196307	Control			CUTO9	0.00154258	Inhibitor		CUTO8	0.00625884	Control
		STE1	0.018578	Control			CUTO9	0.00137128	Inhibitor		CUTO8	0.0203277	Control
		STE1	0.0213567	Control			CUTO9	0.00104598	Inhibitor		CUTO8	0.00600456	Control
		STE1	0.0157177	Control			CUTO9	0.00167216	Inhibitor		CUTO8	0.00641233	Control
		STE1	0.0155133	Control			CUTO9	0.0012252	Inhibitor		CUTO8	0.0111013	Control
		STE1	0.0104143	Control			CUTO9	0.00104858	Inhibitor		CUTO8	0.00324467	Control
		STE1	0.0166144	Control			CUTO9	0.0013861	Inhibitor		CUTO8	0.0110275	Control
		STE1	0.0174872	Control			CUTO9	0.00110178	Inhibitor		CUTO8	0.00966499	Control
		STE1	0.0116964	Control			CUTO9	0.00155886	Inhibitor		CUTO8	0.0134892	Control
		STE1	0.0173995	Control			CUTO9	0.0010997	Inhibitor		CUTO8	0.012776	Control
		STE1	0.0182005	Control			CUTO9	0.00150047	Inhibitor		CUTO8	0.0107987	Control
		STE1	0.0181955	Control			CUTO9	0.0021251	Inhibitor		CUTO8	0.00673307	Control
		STE1	0.0124457	Control			CUTO9	0.000946761	Inhibitor		CUTO8	0.0117256	Control
		STE1	0.0166403	Control			CUTO9	0.00663569	Inhibitor		CUTO8	0.0296734	Control
		STE1	0.017652	Control			CUTO9	0.0014671	Inhibitor		CUTO8	0.00984452	Control
		STE1	0.0110278	Control			CUTO9	0.00105573	Inhibitor		CUTO8	0.00417822	Control
		STE1	0.0155867	Control			CUTO9	0.00133978	Inhibitor		CUTO8	0.00615727	Control
		STE1	0.016853	Control			CUTO9	0.0155257	Inhibitor		CUTO8	0.00676205	Control
		STE1	0.0104966	Control			CUTO9	0.00120974	Inhibitor		CUTO8	0.00375319	Control
		STE1	0.0241128	Control			CUTO9	0.00155875	Inhibitor		CUTO8	0.00560773	Control
		STE1	0.0118455	Control			CUTO9	0.00549033	Inhibitor		CUTO8	0.00575305	Control
		STE1	0.032895	Control			CUTO9	0.00124874	Inhibitor		CUTO8	0.00709938	Control
		STE1	0.0148392	Control			CUTO9	0.00175918	Inhibitor		CUTO8	0.00766979	Control
		STE1	0.0179481	Control			CUTO9	0.00115789	Inhibitor		CUTO8	0.0180729	Control
		STE1	0.0181738	Control			CUTO9	0.00132111	Inhibitor		CUTO8	0.00317443	Control
		STE1	0.0133482	Control			CUTO9	0.00114807	Inhibitor		CUTO8	0.00769225	Control
		STE1	0.0186233	Control			CUTO9	0.00126942	Inhibitor		CUTO8	0.00681125	Control
		STE1	0.00923398	Control			CUTO9	0.00129128	Inhibitor		CUTO8	0.013239	Control
		STE1	0.0142514	Control			CUTO9	0.000959182	Inhibitor		CUTO8	0.00803647	Control
		STE1	0.0146344	Control			CUTO9	0.00180315	Inhibitor		CUTO8	0.00916429	Control
		STE1	0.018076	Control			CUTO9	0.00127097	Inhibitor		CUTO8	0.00907772	Control
		STE1	0.0154643	Control			CUTO9	0.00135699	Inhibitor		CUTO8	0.0119618	Control
		STE1	0.0112551	Control			CUTO9	0.00112257	Inhibitor		CUTO8	0.00714337	Control
		STE1	0.0146799	Control			CUTO9	0.00173086	Inhibitor		CUTO8	0.00637022	Control
		STE1	0.0168646	Control			CUTO9	0.00246305	Inhibitor		CUTO8	0.00836499	Control
		STE1	0.0134726	Control			CUTO9	0.00166367	Inhibitor		CUTO8	0.00952297	Control
		STE1	0.0191001	Control			CUTO9	0.00108307	Inhibitor		CUTO8	0.0123669	Control
		STE1	0.0184111	Control			CUTO9	0.0013379	Inhibitor		CUTO8	0.00924112	Control
		STE1	0.0218854	Control			CUTO9	0.00138338	Inhibitor		CUTO8	0.0112514	Control
		STE1	0.0172478	Control			CUTO9	0.00102087	Inhibitor		CUTO8	0.00266417	Control
		STE1	0.0123365	Control			CUTO9	0.00153285	Inhibitor		CUTO8	0.0132267	Control
		STE1	0.00602955	Control			CUTO9	0.000997799	Inhibitor		CUTO8	0.0112903	Control
		STE1	0.0123506	Control			CUTO9	0.00138812	Inhibitor		CUTO8	0.00724093	Control
		STE1	0.0117722	Control			CUTO9	0.00102869	Inhibitor		CUTO8	0.00590274	Control
		STE1	0.0140716	Control			CUTO9	0.00129091	Inhibitor		CUTO8	0.00442567	Control
		STE1	0.0100625	Control			CUTO9	0.00118188	Inhibitor		CUTO8	0.00625303	Control
		STE1	0.0117417	Control			CUTO9	0.000902867	Inhibitor		CUTO8	0.00870666	Control
		STE1	0.0102985	Control			CUTO9	0.00136771	Inhibitor		CUTO8	0.00932381	Control
		STE1	0.0187581	Control			CUTO9	0.00113348	Inhibitor		CUTO8	0.0083662	Control
		STE1	0.0114311	Control			CUTO9	0.00129263	Inhibitor		CUTO8	0.00829174	Control
		STE1	0.012048	Control			CUTO9	0.00187534	Inhibitor		CUTO8	0.0113112	Control
		STE1	0.0191032	Control			CUTO9	0.00216274	Inhibitor		CUTO8	0.00337642	Control
		STE1	0.0138237	Control			CUTO9	0.00138916	Inhibitor		CUTO8	0.00548373	Control
		STE1	0.0194448	Control			CUTO9	0.00124758	Inhibitor		CUTO8	0.0130199	Control
		STE1	0.0251734	Control			CUTO9	0.00121657	Inhibitor		CUTO8	0.00812286	Control
		STE1	0.0205495	Control			CUTO9	0.00191156	Inhibitor		CUTO8	0.0121574	Control
		STE1	0.0118294	Control			CUTO9	0.00244463	Inhibitor		CUTO8	0.0124544	Control
		STE1	0.0145338	Control			CUTO9	0.00115937	Inhibitor		CUTO8	0.0161826	Control
		STE1	0.0136712	Control			CUTO9	0.00110939	Inhibitor		CUTO8	0.00812603	Control
		STE1	0.0217636	Control			CUTO9	0.00133095	Inhibitor		CUTO8	0.00952114	Control
		STE1	0.0105245	Control			CUTO9	0.00188141	Inhibitor		CUTO8	0.0043778	Control
		STE1	0.0218174	Control			CUTO9	0.00178214	Inhibitor		CUTO8	0.00218577	Control
		STE1	0.0220894	Control			CUTO9	0.000860475	Inhibitor		CUTO8	0.0186276	Control
		STE1	0.0141838	Control			CUTO9	0.00116675	Inhibitor		CUTO8	0.0248115	Control
		STE1	0.0225577	Control			CUTO9	0.00129062	Inhibitor		CUTO8	0.0128309	Control
		STE1	0.0169762	Control			CUTO9	0.0011881	Inhibitor		CUTO8	0.00654447	Control
		STE1	0.0171463	Control			CUTO9	0.00110742	Inhibitor		CUTO8	0.0100176	Control
		STE1	0.0214928	Control			CUTO9	0.00109687	Inhibitor		CUTO8	0.0107632	Control
		STE1	0.0219271	Control			CUTO9	0.00137131	Inhibitor		CUTO8	0.00902166	Control
		STE1	0.0227111	Control			CUTO9	0.00248294	Inhibitor		CUTO8	0.0146731	Control
		STE1	0.0228353	Control			CUTO9	0.00660126	Inhibitor		CUTO8	0.0190483	Control
		STE1	0.0196944	Control			CUTO9	0.00125469	Inhibitor		CUTO8	0.0481758	Control
		STE1	0.0197139	Control			CUTO9	0.00182322	Inhibitor		CUTO8	0.00530384	Control
		STE1	0.00888759	Control			CUTO9	0.00261911	Inhibitor		CUTO8	0.00849425	Control
		STE1	0.0059495	Control			CUTO9	0.00134199	Inhibitor		CUTO8	0.00677175	Control
		STE1	0.0139447	Control			CUTO9	0.00112848	Inhibitor		CUTO8	0.00639107	Control
		STE1	0.0128446	Control			CUTO9	0.00135848	Inhibitor		CUTO8	0.0152126	Control
		STE1	0.0234717	Control			CUTO9	0.00146305	Inhibitor		CUTO8	0.0488502	Control
		STE1	0.0139836	Control			CUTO9	0.00138147	Inhibitor		CUTO8	0.00575608	Control
		STE1	0.0229349	Control			CUTO9	0.00157472	Inhibitor		CUTO8	0.0148298	Control
		STE1	0.0180737	Control			CUTO9	0.00141963	Inhibitor		CUTO8	0.00689287	Control
		STE1	0.0128992	Control			CUTO9	0.00113674	Inhibitor		CUTO8	0.00664948	Control
		STE1	0.0260675	Control			CUTO9	0.00223977	Inhibitor		CUTO8	0.0181113	Control
		STE1	0.0232036	Control			CUTO9	0.00187416	Inhibitor		CUTO8	0.0564298	Control
		STE1	0.0182666	Control			CUTO9	0.00215074	Inhibitor		CUTO8	0.00596013	Control
		STE1	0.0193529	Control			CUTO9	0.00208074	Inhibitor		CUTO8	0.0178693	Control
		STE1	0.0102985	Control			CUTO9	0.00193995	Inhibitor		CUTO8	0.00940649	Control
		STE1	0.0177176	Control			CUTO9	0.00198976	Inhibitor		CUTO8	0.010202	Control
		STE1	0.0177375	Control			CUTO9	0.00175123	Inhibitor		CUTO8	0.00661969	Control
		STE1	0.0157772	Control			CUTO9	0.00130867	Inhibitor		CUTO8	0.0366916	Control
		STE1	0.0142022	Control			CUTO9	0.00109038	Inhibitor		CUTO8	0.0164764	Control
		STE1	0.0156708	Control			CUTO9	0.00167345	Inhibitor		CUTO8	0.010147	Control
		STE1	0.0218298	Control			CUTO9	0.00180853	Inhibitor		CUTO8	0.00985239	Control
		STE1	0.0181806	Control			CUTO9	0.00304704	Inhibitor		CUTO8	0.00559591	Control
		STE1	0.0274353	Control			CUTO9	0.00734602	Inhibitor		CUTO8	0.0182087	Control
		STE1	0.0126023	Control			CUTO9	0.00130812	Inhibitor		CUTO8	0.0163293	Control
		STE1	0.0146619	Control			CUTO9	0.00132697	Inhibitor		CUTO8	0.00850247	Control
		STE1	0.0256893	Control			CUTO9	0.00195913	Inhibitor		CUTO8	0.0158344	Control
		STE1	0.0168403	Control			CUTO9	0.00106639	Inhibitor		CUTO8	0.00432307	Control
		STE1	0.0155633	Control			CUTO9	0.00172904	Inhibitor		CUTO8	0.00734644	Control
		STE1	0.0270711	Control			CUTO9	0.00178794	Inhibitor		CUTO8	0.035747	Control
		STE1	0.0223527	Control			CUTO9	0.00166874	Inhibitor		CUTO8	0.0131666	Control
		STE1	0.0502415	Control			CUTO9	0.0011369	Inhibitor		CUTO8	0.0123469	Control
		STE1	0.0178219	Control			CUTO9	0.00114631	Inhibitor		CUTO8	0.0282935	Control
		STE1	0.0168311	Control			CUTO9	0.00151878	Inhibitor		CUTO8	0.0249012	Control
		STE1	0.0223673	Control			CUTO9	0.0010266	Inhibitor		CUTO8	0.00856922	Control
		STE1	0.0144435	Control			CUTO9	0.000897515	Inhibitor		CUTO8	0.0106527	Control
		STE1	0.0109451	Control			CUTO9	0.000891583	Inhibitor		CUTO8	0.0106032	Control
		STE1	0.0208652	Control			CUTO9	0.000904222	Inhibitor		CUTO8	0.0212677	Control
		STE1	0.0327962	Control			CUTO9	0.000790698	Inhibitor		CUTO8	0.00847841	Control
		STE1	0.0117036	Control			CUTO9	0.00111083	Inhibitor		CUTO8	0.0112681	Control
		STE1	0.0144537	Control			CUTO9	0.00111568	Inhibitor		CUTO8	0.00756121	Control
		STE1	0.0211938	Control			CUTO9	0.00251629	Inhibitor		CUTO8	0.0133792	Control
		STE1	0.027661	Control			CUTO9	0.00144146	Inhibitor		CUTO8	0.00962975	Control
		STE1	0.025172	Control			CUTO9	0.00165067	Inhibitor		CUTO8	0.0255429	Control
		STE1	0.0149689	Control			CUTO9	0.00164095	Inhibitor		CUTO8	0.0119811	Control
		STE1	0.0149632	Control			CUTO9	0.00225921	Inhibitor		CUTO8	0.00953185	Control
		STE1	0.0121625	Control			CUTO9	0.00203966	Inhibitor		CUTO8	0.0183311	Control
		STE1	0.0203857	Control			CUTO9	0.00172291	Inhibitor		CUTO8	0.01296	Control
		STE1	0.0235181	Control			CUTO9	0.000938242	Inhibitor		CUTO8	0.00568481	Control
		STE1	0.0177927	Control			CUTO9	0.00129938	Inhibitor		CUTO8	0.011122	Control
		STE1	0.0192316	Control			CUTO9	0.00198604	Inhibitor		CUTO8	0.0057914	Control
		STE1	0.0113569	Control			CUTO9	0.00724977	Inhibitor		CUTO8	0.010113	Control
		STE1	0.0200698	Control			CUTO9	0.00245155	Inhibitor		CUTO8	0.00690587	Control
		STE1	0.011235	Control			CUTO9	0.00125651	Inhibitor		CUTO8	0.0104644	Control
		STE1	0.0153181	Control			CUTO9	0.00134508	Inhibitor		CUTO8	0.00960643	Control
		STE1	0.0095351	Control			CUTO9	0.00279484	Inhibitor		CUTO8	0.00869121	Control
		STE1	0.0273117	Control			CUTO9	0.00262285	Inhibitor		CUTO8	0.00661044	Control
		STE1	0.0292207	Control			CUTO9	0.00115679	Inhibitor		CUTO8	0.0116167	Control
		STE1	0.0144845	Control			CUTO9	0.00188327	Inhibitor		CUTO8	0.0117133	Control
		STE1	0.0146909	Control			CUTO9	0.00129743	Inhibitor		CUTO8	0.0114419	Control
		STE1	0.0183108	Control			CUTO9	0.00180608	Inhibitor		CUTO8	0.0045812	Control
		STE1	0.0126464	Control			CUTO9	0.00159694	Inhibitor		CUTO8	0.0132178	Control
		STE1	0.0182853	Control			CUTO9	0.00123536	Inhibitor		CUTO8	0.0115025	Control
		STE1	0.01736	Control			CUTO9	0.000973333	Inhibitor		CUTO8	0.00448049	Control
		STE1	0.0180876	Control			CUTO9	0.00157109	Inhibitor		CUTO8	0.0277358	Control
		STE1	0.0170547	Control			CUTO9	0.00113494	Inhibitor		CUTO8	0.0364319	Control
		STE1	0.0157602	Control			CUTO9	0.00194421	Inhibitor		CUTO8	0.00489068	Control
		STE1	0.0174883	Control			CUTO9	0.00161204	Inhibitor		CUTO8	0.00544309	Control
		STE1	0.0137509	Control			CUTO9	0.00124455	Inhibitor		CUTO8	0.00488669	Control
		STE1	0.0176738	Control			CUTO9	0.00128556	Inhibitor		CUTO8	0.00739588	Control
		STE1	0.0191722	Control			CUTO9	0.00470965	Inhibitor		CUTO8	0.0157716	Control
		STE1	0.0190309	Control			CUTO9	0.00128641	Inhibitor		CUTO8	0.0148339	Control
		STE1	0.019983	Control			CUTO9	0.00649506	Inhibitor		CUTO8	0.00834756	Control
		STE1	0.0199753	Control			CUTO9	0.00298344	Inhibitor		CUTO8	0.00974219	Control
		STE1	0.0217511	Control			CUTO9	0.00133998	Inhibitor		CUTO8	0.0121943	Control
		STE1	0.0183337	Control			CUTO9	0.00283755	Inhibitor		CUTO8	0.00804298	Control
		STE1	0.0146542	Control			CUTO9	0.00121469	Inhibitor		CUTO8	0.0088409	Control
		STE1	0.0169593	Control			CUTO9	0.00162969	Inhibitor		CUTO8	0.0132351	Control
		STE1	0.0154303	Control			CUTO9	0.001422	Inhibitor		CUTO8	0.0128264	Control
		STE1	0.020531	Control			CUTO9	0.0018124	Inhibitor		CUTO8	0.00653803	Control
		STE1	0.0193309	Control			CUTO9	0.00166191	Inhibitor		CUTO8	0.0176159	Control
		STE1	0.0173271	Control			CUTO9	0.00131314	Inhibitor		CUTO8	0.010663	Control
		STE1	0.0173984	Control			CUTO9	0.00141188	Inhibitor		CUTO8	0.0093049	Control
		STE1	0.0158275	Control			CUTO9	0.00148306	Inhibitor		CUTO8	0.0131626	Control
		STE1	0.0162051	Control			CUTO9	0.00231216	Inhibitor		CUTO8	0.014041	Control
		STE1	0.0160937	Control			CUTO9	0.00186637	Inhibitor		CUTO8	0.015706	Control
		STE1	0.0216939	Control			CUTO9	0.00701731	Inhibitor		CUTO8	0.0094975	Control
		STE1	0.0138671	Control			CUTO9	0.0019552	Inhibitor		CUTO8	0.0127835	Control
		STE1	0.022469	Control			CUTO9	0.00120067	Inhibitor		CUTO8	0.00973444	Control
		STE1	0.0203383	Control			CUTO9	0.00139604	Inhibitor		CUTO8	0.0131103	Control
		STE1	0.0321473	Control			CUTO9	0.00142563	Inhibitor		CUTO8	0.0107272	Control
		STE1	0.0167496	Control			CUTO9	0.00196015	Inhibitor		CUTO8	0.0196466	Control
		STE1	0.013283	Control			CUTO9	0.00158942	Inhibitor		CUTO8	0.0118811	Control
		STE1	0.0225323	Control			CUTO9	0.00122482	Inhibitor		CUTO8	0.00788913	Control
		STE1	0.0276982	Control			CUTO9	0.00244474	Inhibitor		CUTO8	0.00958741	Control
		STE1	0.0235704	Control			CUTO9	0.00135763	Inhibitor		CUTO8	0.0129028	Control
		STE1	0.0155242	Control			CUTO9	0.000931547	Inhibitor		CUTO8	0.0096111	Control
		STE1	0.0237836	Control			CUTO9	0.00592276	Inhibitor		CUTO8	0.00207215	Control
		STE1	0.0261116	Control			CUTO9	0.000864616	Inhibitor		CUTO8	0.0119551	Control
		STE1	0.0250134	Control			CUTO9	0.00113831	Inhibitor		CUTO8	0.0147385	Control
		STE1	0.0130734	Control			CUTO9	0.00161776	Inhibitor		CUTO8	0.00888269	Control
		STE1	0.0209635	Control			CUTO9	0.00118738	Inhibitor		CUTO8	0.0124976	Control
		STE1	0.0163267	Control			CUTO9	0.00182094	Inhibitor		CUTO8	0.00831218	Control
		STE1	0.0191424	Control			CUTO9	0.00203553	Inhibitor		CUTO8	0.00804988	Control
		STE1	0.0163004	Control			CUTO9	0.00173278	Inhibitor		CUTO8	0.00871984	Control
		STE1	0.0172623	Control			CUTO9	0.00269871	Inhibitor		CUTO8	0.0129116	Control
		STE1	0.0144892	Control			CUTO9	0.00214257	Inhibitor		CUTO8	0.00818982	Control
		STE1	0.0262993	Control			CUTO9	0.00160245	Inhibitor		CUTO8	0.0149719	Control
		STE1	0.0121229	Control			CUTO9	0.0014747	Inhibitor		CUTO8	0.0189518	Control
		STE1	0.0176301	Control			CUTO9	0.00198596	Inhibitor		CUTO8	0.0137109	Control
		STE1	0.0167912	Control			CUTO9	0.00180588	Inhibitor		CUTO8	0.00533905	Control
		STE1	0.0190321	Control			CUTO9	0.00198285	Inhibitor		CUTO8	0.00485799	Control
		STE1	0.0152981	Control			CUTO9	0.00962038	Inhibitor		CUTO8	0.00787599	Control
		STE1	0.0189082	Control			CUTO9	0.00239775	Inhibitor		CUTO8	0.0066198	Control
		STE1	0.0247092	Control			CUTO9	0.00158978	Inhibitor		CUTO8	0.0084606	Control
		STE1	0.0193317	Control			CUTO9	0.00118825	Inhibitor		CUTO8	0.00398	Control
		STE1	0.0266486	Control			CUTO9	0.00166849	Inhibitor		CUTO8	0.00375618	Control
		STE1	0.0188924	Control			CUTO9	0.00198998	Inhibitor		CUTO8	0.0271725	Control
		STE1	0.016622	Control			CUTO9	0.00107183	Inhibitor		CUTO8	0.0290244	Control
		STE1	0.0224891	Control			CUTO9	0.00111648	Inhibitor		CUTO8	0.00992122	Control
		STE1	0.0203161	Control			CUTO9	0.0012614	Inhibitor		CUTO8	0.00646827	Control
		STE1	0.02174	Control			CUTO9	0.00118526	Inhibitor		CUTO8	0.0127482	Control
		STE1	0.0189863	Control			CUTO9	0.00108689	Inhibitor		CUTO8	0.00786328	Control
		STE1	0.0231955	Control			CUTO9	0.00129246	Inhibitor		CUTO8	0.00737235	Control
		STE1	0.0149496	Control			CUTO9	0.000788777	Inhibitor		CUTO8	0.00662971	Control
		STE1	0.0161971	Control			CUTO9	0.000981174	Inhibitor		CUTO8	0.00804335	Control
		STE1	0.0159709	Control			CUTO9	0.00119586	Inhibitor		CUTO8	0.00454118	Control
		STE1	0.012785	Control			CUTO9	0.00135733	Inhibitor		CUTO8	0.0100079	Control
		STE1	0.010287	Control			CUTO9	0.00128404	Inhibitor		CUTO8	0.00426223	Control
		STE1	0.0183646	Control			CUTO9	0.00125756	Inhibitor		CUTO8	0.00703872	Control
		STE1	0.0144994	Control			CUTO9	0.00140924	Inhibitor		CUTO8	0.00392272	Control
		STE1	0.0155421	Control			CUTO9	0.00135199	Inhibitor		CUTO8	0.0170484	Control
		STE1	0.0111814	Control			CUTO9	0.00165366	Inhibitor		CUTO8	0.00803885	Control
		STE1	0.0231619	Control			CUTO9	0.00117007	Inhibitor		CUTO8	0.00577641	Control
		STE1	0.0144318	Control			CUTO9	0.00221606	Inhibitor		CUTO8	0.0119932	Control
		STE1	0.013212	Control			CUTO9	0.00519956	Inhibitor		CUTO8	0.00596814	Control
		STE1	0.0127421	Control			CUTO9	0.00112412	Inhibitor		CUTO8	0.00915918	Control
		STE1	0.0166777	Control			CUTO9	0.00160291	Inhibitor		CUTO8	0.00673506	Control
		STE1	0.0151805	Control			CUTO9	0.00180474	Inhibitor		CUTO8	0.0105462	Control
		STE1	0.0180932	Control			CUTO9	0.00101478	Inhibitor		CUTO8	0.00658578	Control
		STE1	0.0131031	Control			CUTO9	0.0012088	Inhibitor		CUTO8	0.0146926	Control
		STE1	0.0132375	Control			CUTO9	0.00175185	Inhibitor		CUTO8	0.00481733	Control
		STE1	0.016042	Control			CUTO9	0.00165304	Inhibitor		CUTO8	0.0159678	Control
		STE1	0.0174319	Control			CUTO9	0.00108942	Inhibitor		CUTO8	0.0083782	Control
		STE1	0.0150943	Control			CUTO9	0.00126526	Inhibitor		CUTO8	0.0134449	Control
		STE1	0.0256926	Control			CUTO9	0.00107852	Inhibitor		CUTO8	0.00940712	Control
		STE1	0.0240641	Control			CUTO9	0.00105053	Inhibitor		CUTO8	0.0132317	Control
		STE1	0.0237644	Control			CUTO9	0.00116974	Inhibitor		CUTO8	0.00700342	Control
		STE1	0.0112117	Control			CUTO9	0.00135434	Inhibitor		CUTO8	0.0151302	Control
		STE1	0.0210045	Control			CUTO9	0.00101629	Inhibitor		CUTO8	0.00953844	Control
		STE1	0.0204747	Control			CUTO9	0.00108817	Inhibitor		CUTO8	0.0109236	Control
		STE1	0.0132881	Control			CUTO9	0.00166327	Inhibitor		CUTO8	0.0144005	Control
		STE1	0.0169879	Control			CUTO9	0.00144923	Inhibitor		CUTO8	0.0050309	Control
		STE1	0.0131707	Control			CUTO9	0.00168956	Inhibitor		CUTO8	0.00412322	Control
		STE1	0.0158875	Control			CUTO9	0.00125802	Inhibitor		CUTO8	0.00672356	Control
		STE1	0.0112614	Control			CUTO9	0.0014215	Inhibitor		CUTO8	0.00821394	Control
		STE1	0.00688206	Control			CUTO9	0.00149859	Inhibitor		CUTO8	0.00379536	Control
		STE1	0.0102831	Control			CUTO9	0.00137963	Inhibitor		CUTO8	0.00923856	Control
		STE1	0.014526	Control			CUTO9	0.00101037	Inhibitor		CUTO8	0.00585581	Control
		STE1	0.0231071	Control			CUTO9	0.00115139	Inhibitor		CUTO8	0.0113694	Control
		STE1	0.0145135	Control			CUTO9	0.000861511	Inhibitor		CUTO8	0.0110369	Control
		STE1	0.0287931	Control			CUTO9	0.000919377	Inhibitor		CUTO8	0.0138117	Control
		STE1	0.0208497	Control			CUTO9	0.00107075	Inhibitor		CUTO8	0.013323	Control
		STE1	0.0213763	Control			CUTO9	0.000908285	Inhibitor		CUTO8	0.0221022	Control
		STE1	0.0184246	Control			CUTO9	0.000937779	Inhibitor		CUTO8	0.00808019	Control
		STE1	0.0160314	Control			CUTO9	0.00111566	Inhibitor		CUTO8	0.00922056	Control
		STE1	0.0118726	Control			CUTO9	0.00116545	Inhibitor		CUTO8	0.0185848	Control
		STE1	0.0177202	Control			CUTO9	0.00111017	Inhibitor		CUTO8	0.00624942	Control
		STE1	0.0165744	Control			CUTO9	0.00120606	Inhibitor		CUTO8	0.00736618	Control
		STE1	0.0171464	Control			CUTO9	0.000968674	Inhibitor		CUTO8	0.00933961	Control
		STE1	0.0164342	Control			CUTO9	0.00140416	Inhibitor		CUTO8	0.0102822	Control
		STE1	0.00839447	Control			CUTO9	0.00116896	Inhibitor		CUTO8	0.00574653	Control
		STE1	0.0167527	Control			CUTO9	0.0011956	Inhibitor		CUTO8	0.0142198	Control
		STE1	0.0172901	Control			CUTO9	0.00150471	Inhibitor		CUTO8	0.0185495	Control
		STE1	0.0134045	Control			CUTO9	0.00143645	Inhibitor		CUTO8	0.00458084	Control
		STE1	0.0196874	Control			CUTO9	0.0015707	Inhibitor		CUTO8	0.00343914	Control
		STE1	0.0200092	Control			CUTO9	0.00128182	Inhibitor		CUTO8	0.00731313	Control
		STE1	0.0125796	Control			CUTO9	0.00118977	Inhibitor		CUTO8	0.0146395	Control
		STE1	0.0214075	Control			CUTO9	0.00108336	Inhibitor		CUTO8	0.00887143	Control
		STE1	0.0162969	Control			CUTO9	0.0011927	Inhibitor		CUTO8	0.00518879	Control
		STE1	0.0113524	Control			CUTO9	0.000778892	Inhibitor		CUTO8	0.0168659	Control
		STE1	0.0130924	Control			CUTO9	0.00127656	Inhibitor		CUTO8	0.00258674	Control
		STE1	0.0172277	Control			CUTO9	0.00120043	Inhibitor		CUTO8	0.00763724	Control
		STE1	0.0158015	Control			CUTO9	0.000785762	Inhibitor		CUTO8	0.00753875	Control
		STE1	0.0185788	Control			CUTO9	0.00096686	Inhibitor		CUTO8	0.0074767	Control
		STE1	0.0135407	Control			CUTO9	0.00137853	Inhibitor		CUTO8	0.00336759	Control
		STE1	0.0115255	Control			CUTO9	0.00129572	Inhibitor		CUTO8	0.00738761	Control
		STE1	0.00864454	Control			CUTO9	0.00123051	Inhibitor		CUTO8	0.0198246	Control
		STE1	0.0150163	Control			CUTO9	0.00138594	Inhibitor		CUTO8	0.00880675	Control
		STE1	0.0104199	Control			CUTO9	0.00126361	Inhibitor		CUTO8	0.00516838	Control
		STE1	0.0164804	Control			CUTO9	0.00100523	Inhibitor		CUTO8	0.00878266	Control
		STE1	0.0155498	Control			CUTO9	0.00137796	Inhibitor		CUTO8	0.0148917	Control
		STE1	0.0132524	Control			CUTO9	0.00105011	Inhibitor		CUTO8	0.0308127	Control
		STE1	0.0163813	Control			CUTO9	0.0011074	Inhibitor		CUTO8	0.00749604	Control
		STE1	0.0219959	Control			CUTO9	0.00103651	Inhibitor		CUTO8	0.0123446	Control
		STE1	0.0103664	Control			CUTO9	0.00526289	Inhibitor		CUTO8	0.00644315	Control
		STE1	0.0151144	Control			CUTO9	0.000949284	Inhibitor		CUTO8	0.00634925	Control
		STE1	0.0090033	Control			CUTO9	0.000894274	Inhibitor		CUTO8	0.00714203	Control
		STE1	0.0132137	Control			CUTO9	0.00891972	Control		CUTO8	0.0162563	Control
		STE1	0.0209237	Control			CUTO9	0.0064931	Control		CUTO8	0.0139098	Control
		STE1	0.00871942	Control			CUTO9	0.00578709	Control		CUTO8	0.00869954	Control
		STE1	0.0156898	Control			CUTO9	0.00522173	Control		CUTO8	0.00872551	Control
		STE1	0.0112776	Control			CUTO9	0.00566323	Control		CUTO8	0.00649605	Control
		STE1	0.0163425	Control			CUTO9	0.0121042	Control		CUTO8	0.00561899	Control
		STE1	0.0192768	Control			CUTO9	0.0100532	Control		CUTO8	0.00897055	Control
		STE1	0.0126456	Control			CUTO9	0.0101771	Control		CUTO8	0.00524452	Control
		STE1	0.0182746	Control			CUTO9	0.0150909	Control		CUTO8	0.0116201	Control
		STE1	0.0158647	Control			CUTO9	0.0124303	Control		CUTO8	0.0138455	Control
		STE1	0.0276287	Control			CUTO9	0.0141347	Control		CUTO8	0.00755327	Control
		STE1	0.0172531	Control			CUTO9	0.0138586	Control		CUTO8	0.017543	Control
		STE1	0.0170112	Control			CUTO9	0.0135125	Control		CUTO8	0.00982205	Control
		STE1	0.0211568	Control			CUTO9	0.00888749	Control		CUTO8	0.0120002	Control
		STE1	0.0168756	Control			CUTO9	0.00825994	Control		CUTO8	0.00499921	Control
		STE1	0.0171079	Control			CUTO9	0.00936837	Control		CUTO8	0.0100427	Control
		STE1	0.0185609	Control			CUTO9	0.0107089	Control		CUTO8	0.00936922	Control
		STE1	0.0113307	Control			CUTO9	0.00741407	Control		CUTO8	0.00723236	Control
		STE1	0.0149496	Control			CUTO9	0.00994637	Control		CUTO8	0.013642	Control
		STE1	0.0133666	Control			CUTO9	0.00950321	Control		CUTO8	0.0127934	Control
		STE1	0.0212391	Control			CUTO9	0.00829983	Control		CUTO8	0.00322287	Control
		STE1	0.0189431	Control			CUTO9	0.0105124	Control		CUTO8	0.00765073	Control
		STE1	0.00997641	Control			CUTO9	0.0110727	Control		CUTO8	0.0119639	Control
		STE1	0.0272848	Control			CUTO9	0.0172535	Control		CUTO8	0.00578439	Control
		STE1	0.0108222	Control			CUTO9	0.010777	Control		CUTO8	0.00723639	Control
		STE1	0.0232318	Control			CUTO9	0.0112357	Control		CUTO8	0.00506603	Control
		STE1	0.0233068	Control			CUTO9	0.00769657	Control		CUTO8	0.0143982	Control
		STE1	0.02052	Control			CUTO9	0.0108204	Control		CUTO8	0.00549265	Control
		STE1	0.0263552	Control			CUTO9	0.0106945	Control		CUTO8	0.00662647	Control
		STE1	0.021594	Control			CUTO9	0.0131657	Control		CUTO8	0.00893604	Control
		STE1	0.0142302	Control			CUTO9	0.0102736	Control		CUTO8	0.00432024	Control
		STE1	0.0208049	Control			CUTO9	0.0119995	Control		CUTO8	0.0156914	Control
		STE1	0.0205276	Control			CUTO9	0.0121409	Control		CUTO8	0.00852355	Control
		STE1	0.022805	Control			CUTO9	0.010176	Control		CUTO8	0.00852484	Control
		STE1	0.0212202	Control			CUTO9	0.0079192	Control		CUTO8	0.00913774	Control
		STE1	0.014457	Control			CUTO9	0.0156107	Control		CUTO8	0.00685281	Control
		STE1	0.0223134	Control			CUTO9	0.0176832	Control		CUTO8	0.00624935	Control
		STE1	0.014667	Control			CUTO9	0.0161264	Control		CUTO8	0.0103456	Control
		STE1	0.0179039	Control			CUTO9	0.0100017	Control		CUTO8	0.0077989	Control
		STE1	0.0209903	Control			CUTO9	0.0109884	Control		CUTO8	0.0107256	Control
		STE1	0.0166733	Control			CUTO9	0.00551375	Control		CUTO8	0.00664911	Control
		STE1	0.0158631	Control			CUTO9	0.0059141	Control		CUTO8	0.00458421	Control
		STE1	0.0182523	Control			CUTO9	0.00575054	Control		CUTO8	0.00835012	Control
		STE1	0.0147572	Control			CUTO9	0.00484106	Control		CUTO8	0.00455683	Control
		STE1	0.0168189	Control			CUTO9	0.0146745	Control		CUTO8	0.00858659	Control
		STE1	0.015113	Control			CUTO9	0.0112372	Control		CUTO8	0.0062674	Control
		STE1	0.0145249	Control			CUTO9	0.0126161	Control		CUTO8	0.0105871	Control
		STE1	0.016132	Control			CUTO9	0.0103283	Control		CUTO8	0.0156798	Control
		STE1	0.0141047	Control			CUTO9	0.016333	Control		CUTO8	0.00982607	Control
		STE1	0.0200256	Control			CUTO9	0.00534006	Control		CUTO8	0.027166	Control
		STE1	0.0233568	Control			CUTO9	0.00783478	Control		CUTO8	0.00703812	Control
		STE1	0.0178602	Control			CUTO9	0.00778084	Control		CUTO8	0.0049402	Control
		STE1	0.0134126	Control			CUTO9	0.00820857	Control		CUTO8	0.010937	Control
		STE1	0.0194275	Control			CUTO9	0.00887478	Control		CUTO8	0.0140856	Control
		STE1	0.0140118	Control			CUTO9	0.00566587	Control		CUTO8	0.0132676	Control
		STE1	0.0200131	Control			CUTO9	0.0137887	Control		CUTO8	0.00580276	Control
		STE1	0.012433	Control			CUTO9	0.00975737	Control		CUTO8	0.00553581	Control
		STE1	0.0140794	Control			CUTO9	0.00914319	Control		CUTO8	0.0057334	Control
		STE1	0.0191936	Control			CUTO9	0.00667376	Control		CUTO8	0.0264819	Control
		STE1	0.0197465	Control			CUTO9	0.00726613	Control		CUTO8	0.0211334	Control
		STE1	0.018823	Control			CUTO9	0.0103317	Control		CUTO8	0.00641247	Control
		STE1	0.0165918	Control			CUTO9	0.0103686	Control		CUTO8	0.0120873	Control
		STE1	0.0100435	Control			CUTO9	0.00895242	Control		CUTO8	0.00813913	Control
		STE1	0.0184835	Control			CUTO9	0.0105242	Control		CUTO8	0.00588267	Control
		STE1	0.0154444	Control			CUTO9	0.00950385	Control		CUTO8	0.00366673	Control
		STE1	0.0195919	Control			CUTO9	0.00761192	Control		CUTO8	0.0035553	Control
		STE1	0.0153985	Control			CUTO9	0.00756655	Control		CUTO8	0.00749556	Control
		STE1	0.0166159	Control			CUTO9	0.0101534	Control		CUTO8	0.00724411	Control
		STE1	0.0227053	Control			CUTO9	0.0090554	Control		CUTO8	0.0180392	Control
		STE1	0.0183413	Control			CUTO9	0.00920934	Control		CUTO8	0.0135418	Control
		STE1	0.0203984	Control			CUTO9	0.00744135	Control		CUTO8	0.00681573	Control
		STE1	0.0122837	Control			CUTO9	0.0253048	Control		CUTO8	0.00478824	Control
		STE1	0.0189806	Control			CUTO9	0.0274212	Control		CUTO8	0.00474348	Control
		STE1	0.0163144	Control			CUTO9	0.0244726	Control		CUTO8	0.00530721	Control
		STE1	0.018016	Control			CUTO9	0.0247185	Control		CUTO8	0.0112414	Control
		STE1	0.0203263	Control			CUTO9	0.0071629	Control		CUTO8	0.00804141	Control
		STE1	0.0159395	Control			CUTO9	0.0094937	Control		CUTO8	0.0082322	Control
		STE1	0.019455	Control			CUTO9	0.00972485	Control		CUTO8	0.0215804	Control
		STE1	0.0122444	Control			CUTO9	0.00778167	Control		CUTO8	0.0199751	Control
		STE1	0.0142718	Control			CUTO9	0.00629589	Control		CUTO8	0.0123794	Control
		STE1	0.0134011	Control			CUTO9	0.00866902	Control		CUTO8	0.0232338	Control
		STE1	0.0145322	Control			CUTO9	0.00646906	Control		CUTO8	0.0178539	Control
		STE1	0.0186979	Control			CUTO9	0.00664159	Control		CUTO8	0.0223883	Control
		STE1	0.0181868	Control			CUTO9	0.00848586	Control		CUTO8	0.00764181	Control
		STE1	0.0208796	Control			CUTO9	0.00488412	Control		CUTO8	0.0103071	Control
		STE1	0.0145766	Control			CUTO9	0.00509412	Control		CUTO8	0.00903442	Control
		STE1	0.0201208	Control			CUTO9	0.00627158	Control		CUTO8	0.0155507	Control
		STE1	0.0125543	Control			CUTO9	0.00834403	Control		CUTO8	0.0103339	Control
		STE1	0.0149602	Control			CUTO9	0.00796327	Control		CUTO8	0.0205359	Control
		STE1	0.0106654	Control			CUTO9	0.0128158	Control		CUTO8	0.0319512	Control
		STE1	0.0146634	Control			CUTO9	0.0119705	Control		CUTO8	0.0271491	Control
		STE1	0.0133683	Control			CUTO9	0.027147	Control		CUTO8	0.0277556	Control
		STE1	0.0225202	Control			CUTO9	0.0214285	Control		CUTO8	0.00856803	Control
		STE1	0.0161416	Control			CUTO9	0.0279525	Control		CUTO8	0.00976799	Control
		STE1	0.0108007	Control			CUTO9	0.0182005	Control		CUTO8	0.00663253	Control
		STE1	0.012569	Control			CUTO9	0.00506757	Control		CUTO8	0.0215762	Control
		STE1	0.0158559	Control			CUTO9	0.00846217	Control		CUTO8	0.0114327	Control
		STE1	0.0147473	Control			CUTO9	0.01248	Control		CUTO8	0.00948771	Control
		STE1	0.0136138	Control			CUTO9	0.011164	Control		CUTO8	0.00517104	Control
		STE1	0.0143006	Control			CUTO9	0.0112148	Control		CUTO8	0.0220936	Control
		STE1	0.0120719	Control			CUTO9	0.00977886	Control		CUTO8	0.00725489	Control
		STE1	0.0104456	Control			CUTO9	0.0108291	Control		CUTO8	0.0132177	Control
		STE1	0.0106815	Control			CUTO9	0.00791969	Control		CUTO8	0.00592526	Control
		STE1	0.0166133	Control			CUTO9	0.0201914	Control		CUTO8	0.00917039	Control
		STE1	0.018115	Control			CUTO9	0.0103287	Control		CUTO8	0.00403029	Control
		STE1	0.0170032	Control			CUTO9	0.00886649	Control		CUTO8	0.0107291	Control
		STE1	0.0117882	Control			CUTO9	0.00615298	Control		CUTO8	0.00646501	Control
		STE1	0.0121071	Control			CUTO9	0.0101331	Control		CUTO8	0.00879479	Control
		STE1	0.0185033	Control			CUTO9	0.0115066	Control		CUTO8	0.00824242	Control
		STE1	0.00920827	Control			CUTO9	0.0110159	Control		CUTO8	0.0163862	Control
		STE1	0.0151165	Control			CUTO9	0.00570823	Control		CUTO8	0.026074	Control
		STE1	0.0131861	Control			CUTO9	0.00893788	Control		CUTO8	0.00860357	Control
		STE1	0.0177263	Control			CUTO9	0.00947619	Control		CUTO8	0.00750528	Control
		STE1	0.0174043	Control			CUTO9	0.00767724	Control		CUTO8	0.00767513	Control
		STE1	0.0160034	Control			CUTO9	0.00891858	Control		CUTO8	0.0127131	Control
		STE1	0.0152234	Control			CUTO9	0.00607769	Control		CUTO8	0.0133587	Control
		STE1	0.0176062	Control			CUTO9	0.00904713	Control		CUTO8	0.0185642	Control
		STE1	0.0195872	Control			CUTO9	0.00812843	Control		CUTO8	0.0198429	Control
		STE1	0.0120001	Control			CUTO9	0.00475603	Control		CUTO8	0.0100466	Control
		STE1	0.0154217	Control			CUTO9	0.00990865	Control		CUTO8	0.0305205	Control
		STE1	0.0135254	Control			CUTO9	0.00517185	Control		CUTO8	0.0125925	Control
		STE1	0.0102354	Control			CUTO9	0.00506374	Control		CUTO8	0.0235927	Control
		STE1	0.0109688	Control			CUTO9	0.0103115	Control		CUTO8	0.0109239	Control
		STE1	0.0164446	Control			CUTO9	0.00649456	Control		CUTO8	0.0103632	Control
		STE1	0.025633	Control			CUTO9	0.0086605	Control		CUTO8	0.0259752	Control
		STE1	0.0164963	Control			CUTO9	0.0104841	Control		CUTO8	0.0227864	Control
		STE1	0.0180111	Control			CUTO9	0.00667928	Control		CUTO8	0.015213	Control
		STE1	0.010637	Control			CUTO9	0.0134762	Control		CUTO8	0.0215525	Control
		STE1	0.0112269	Control			CUTO9	0.0146881	Control		CUTO8	0.0116469	Control
		STE1	0.0177236	Control			CUTO9	0.00634943	Control		CUTO8	0.0192217	Control
		STE1	0.0263967	Control			CUTO9	0.00895038	Control		CUTO8	0.0121005	Control
		STE1	0.033692	Control			CUTO9	0.00919851	Control		CUTO8	0.00562916	Control
		STE1	0.0179544	Control			CUTO9	0.00773284	Control		CUTO8	0.00686828	Control
		STE1	0.0120665	Control			CUTO9	0.0146528	Control		CUTO8	0.0133865	Control
		STE1	0.0111789	Control			CUTO9	0.0127639	Control		CUTO8	0.00586386	Control
		STE1	0.0155714	Control			CUTO9	0.0134967	Control		CUTO8	0.00816533	Control
		STE1	0.0202053	Control			CUTO9	0.00746002	Control		CUTO8	0.0140845	Control
		STE1	0.0141182	Control			CUTO9	0.00643976	Control		CUTO8	0.00702812	Control
		STE1	0.0245882	Control			CUTO9	0.00746216	Control		CUTO8	0.00870474	Control
		STE1	0.0210303	Control			CUTO9	0.00625614	Control		CUTO8	0.0059526	Control
		STE1	0.0178118	Control			CUTO9	0.00757082	Control		CUTO8	0.00603557	Control
		STE1	0.00967947	Control			CUTO9	0.007646	Control		CUTO8	0.00698876	Control
		STE1	0.0120895	Control			CUTO9	0.00545237	Control		CUTO8	0.0050564	Control
		STE1	0.0213419	Control			CUTO9	0.0103259	Control		CUTO8	0.00631393	Control
		STE1	0.0166032	Control			CUTO9	0.0134599	Control		CUTO8	0.014658	Control
		STE1	0.0149491	Control			CUTO9	0.0114669	Control		CUTO8	0.0113338	Control
		STE1	0.0194129	Control			CUTO9	0.00826132	Control		CUTO8	0.00523228	Control
		STE1	0.0316816	Control			CUTO9	0.0168265	Control		CUTO8	0.0063897	Control
		STE1	0.0324662	Control			CUTO9	0.0122211	Control		CUTO8	0.0195563	Control
		STE1	0.0379844	Control			CUTO9	0.0192026	Control		CUTO8	0.00668483	Control
		STE1	0.0152922	Control			CUTO9	0.0190792	Control		CUTO8	0.00982863	Control
		STE1	0.0160606	Control			CUTO9	0.0131114	Control		CUTO8	0.0132466	Control
		STE1	0.0300386	Control			CUTO9	0.0280969	Control		CUTO8	0.0054625	Control
		STE1	0.021345	Control			CUTO9	0.0430264	Control		CUTO8	0.0163265	Control
		STE1	0.012431	Control			CUTO9	0.0354982	Control		CUTO8	0.00820556	Control
		STE1	0.0171814	Control			CUTO9	0.0144695	Control		CUTO8	0.0131529	Control
		STE1	0.0163235	Control			CUTO9	0.0188085	Control		CUTO8	0.00854571	Control
		STE1	0.0202953	Control			CUTO9	0.0159717	Control		CUTO8	0.00665166	Control
		STE1	0.0207977	Control			CUTO9	0.00915294	Control		CUTO8	0.0180152	Control
		STE1	0.0232626	Control			CUTO9	0.00786036	Control		CUTO8	0.00595088	Control
		STE1	0.0242492	Control			CUTO9	0.0136639	Control		CUTO8	0.013825	Control
		STE1	0.0273216	Control			CUTO9	0.0109288	Control		CUTO8	0.0135446	Control
		STE1	0.0189996	Control			CUTO9	0.0137568	Control		CUTO8	0.014277	Control
		STE1	0.0205962	Control			CUTO9	0.0118205	Control		CUTO8	0.00588603	Control
		STE1	0.0138646	Control			CUTO9	0.0107394	Control		CUTO8	0.019313	Control
		STE1	0.0211457	Control			CUTO9	0.012446	Control		CUTO8	0.0244738	Control
		STE1	0.0177445	Control			CUTO9	0.0125722	Control		CUTO8	0.00966438	Control
		STE1	0.0154546	Control			CUTO9	0.0102444	Control		CUTO8	0.00611204	Control
		STE1	0.0270599	Control			CUTO9	0.0129067	Control		CUTO8	0.00548669	Control
		STE1	0.0223132	Control			CUTO9	0.0088939	Control		CUTO8	0.0071005	Control
		STE1	0.0169167	Control			CUTO9	0.0101338	Control		CUTO8	0.00577913	Control
		STE1	0.0168957	Control			CUTO9	0.00893921	Control		CUTO8	0.0056355	Control
		STE1	0.0253315	Control			CUTO9	0.00844994	Control		CUTO8	0.00858419	Control
		STE1	0.024676	Control			CUTO9	0.0111554	Control		CUTO8	0.00631367	Control
		STE1	0.0164313	Control			CUTO9	0.0126634	Control		CUTO8	0.00755846	Control
		STE1	0.0231671	Control			CUTO9	0.00599733	Control		CUTO8	0.00543463	Control
		STE1	0.023658	Control			CUTO9	0.0118666	Control		CUTO8	0.0254087	Control
		STE1	0.030924	Control			CUTO9	0.00543387	Control		CUTO8	0.0099258	Control
		STE1	0.0284857	Control			CUTO9	0.0118875	Control		CUTO8	0.0106753	Control
		STE1	0.0253396	Control			CUTO9	0.00884546	Control		CUTO8	0.0156018	Control
		STE1	0.0228219	Control			CUTO9	0.00921239	Control		CUTO8	0.0102644	Control
		STE1	0.0183006	Control			CUTO9	0.00940822	Control		CUTO8	0.0102377	Control
		STE1	0.0187567	Control			CUTO9	0.00760499	Control		CUTO8	0.0136012	Control
		STE1	0.0125129	Control			CUTO9	0.0087552	Control		CUTO8	0.00745597	Control
		STE1	0.0182444	Control			CUTO9	0.00720857	Control		CUTO8	0.00916226	Control
		STE1	0.0179623	Control			CUTO9	0.00931172	Control		CUTO8	0.00790504	Control
		STE1	0.0191491	Control			CUTO9	0.0106268	Control		CUTO8	0.00714389	Control
		STE1	0.0238745	Control			CUTO9	0.0092396	Control		CUTO8	0.0202387	Control
		STE1	0.0267708	Control			CUTO9	0.00959282	Control		CUTO8	0.0112576	Control
		STE1	0.019489	Control			CUTO9	0.00824812	Control		CUTO8	0.00887945	Control
		STE1	0.0177967	Control			CUTO9	0.00746539	Control		CUTO8	0.0233142	Control
		STE1	0.0210062	Control			CUTO9	0.0067036	Control		CUTO8	0.0217973	Control
		STE1	0.025463	Control			CUTO9	0.00953312	Control		CUTO8	0.0156624	Control
		STE1	0.0251599	Control			CUTO9	0.0137822	Control		CUTO8	0.0193072	Control
		STE1	0.0251877	Control			CUTO9	0.00619194	Control		CUTO8	0.00673127	Control
		STE1	0.017408	Control			CUTO9	0.00549159	Control		CUTO8	0.00601937	Control
		STE1	0.0300706	Control			CUTO9	0.00843143	Control		CUTO8	0.00641542	Control
		STE1	0.0193993	Control			CUTO9	0.0117366	Control		CUTO8	0.00561126	Control
		STE1	0.0171858	Control			CUTO9	0.00958299	Control		CUTO8	0.0070163	Control
		STE1	0.013769	Control			CUTO9	0.00736687	Control		CUTO8	0.0118485	Control
		STE1	0.0213347	Control			CUTO9	0.0146394	Control		CUTO8	0.012218	Control
		STE1	0.0161722	Control			CUTO9	0.010382	Control		CUTO8	0.00581977	Control
		STE1	0.00673614	Control			CUTO9	0.00864917	Control		CUTO8	0.0294219	Control
		STE1	0.0193838	Control			CUTO9	0.0169157	Control		CUTO8	0.00711011	Control
		STE1	0.016668	Control			CUTO9	0.0195425	Control		CUTO8	0.00591009	Control
		STE1	0.018018	Control			CUTO9	0.0138625	Control		CUTO8	0.0144715	Control
		STE1	0.0172982	Control			CUTO9	0.0129229	Control		CUTO8	0.00598571	Control
		STE1	0.0124494	Control			CUTO9	0.0158197	Control		CUTO8	0.00298525	Control
		STE1	0.015551	Control			CUTO9	0.0111903	Control		CUTO8	0.00398239	Control
		STE1	0.0177512	Control			CUTO9	0.0113639	Control		CUTO8	0.0049543	Control
		STE1	0.0197203	Control			CUTO9	0.0120007	Control		CUTO8	0.00716616	Control
		STE1	0.0257591	Control			CUTO9	0.0130423	Control		CUTO8	0.0058591	Control
		STE1	0.0110302	Control			CUTO9	0.0072545	Control		CUTO8	0.0150813	Control
		STE1	0.0105143	Control			CUTO9	0.0109357	Control		CUTO8	0.00807028	Control
		STE1	0.0138653	Control			CUTO9	0.00776736	Control		CUTO8	0.0108176	Control
		STE1	0.0149675	Control			CUTO9	0.010955	Control		CUTO8	0.00283611	Control
		STE1	0.0141099	Control			CUTO9	0.0167933	Control		CUTO8	0.00544139	Control
		STE1	0.00814599	Control			CUTO9	0.0108315	Control		CUTO8	0.021665	Control
		STE1	0.00686404	Control			CUTO9	0.0147467	Control		CUTO8	0.00866967	Control
		STE1	0.0191791	Control			CUTO9	0.0135973	Control		CUTO8	0.00586194	Control
		STE1	0.015619	Control			CUTO9	0.0085239	Control		CUTO8	0.00559485	Control
		STE1	0.00923045	Control			CUTO9	0.0121528	Control		CUTO8	0.0154083	Control
		STE1	0.00963103	Control			CUTO9	0.0110331	Control		CUTO8	0.00434121	Control
		STE1	0.00903938	Control			CUTO9	0.00854864	Control		CUTO8	0.0058284	Control
		STE1	0.0178878	Control			CUTO9	0.0147074	Control		CUTO8	0.00608821	Control
		STE1	0.0157014	Control			CUTO9	0.00912036	Control		CUTO8	0.0170018	Control
		STE1	0.010251	Control			CUTO9	0.00702843	Control		CUTO8	0.0104597	Control
		STE1	0.0117726	Control			CUTO9	0.0100727	Control		CUTO8	0.0421119	Control
		STE1	0.0101318	Control			CUTO9	0.00856233	Control		CUTO8	0.00373005	Control
		STE1	0.0298787	Control			CUTO9	0.00749491	Control		CUTO8	0.0087493	Control
		STE1	0.0283385	Control			CUTO9	0.0145533	Control		CUTO8	0.010652	Control
		STE1	0.0220455	Control			CUTO9	0.0119877	Control		CUTO8	0.00737144	Control
		STE1	0.0218392	Control			CUTO9	0.00947547	Control		CUTO8	0.00566277	Control
		STE1	0.024938	Control			CUTO9	0.00810451	Control		CUTO8	0.0092746	Control
		STE1	0.00352091	Control			CUTO9	0.00802086	Control		CUTO8	0.0216088	Control
		STE1	0.0284324	Control			CUTO9	0.00834468	Control		CUTO8	0.0156321	Control
		STE1	0.0381967	Control			CUTO9	0.00661415	Control		CUTO8	0.0153643	Control
		STE1	0.0173476	Control			CUTO9	0.00494884	Control		CUTO8	0.00511048	Control
		STE1	0.0219493	Control			CUTO9	0.0132372	Control		CUTO8	0.00819163	Control
		STE1	0.0251412	Control			CUTO9	0.00824679	Control		CUTO8	0.00798106	Control
		STE1	0.0169248	Control			CUTO9	0.0106065	Control		CUTO8	0.00674278	Control
		STE1	0.0131949	Control			CUTO9	0.0101509	Control		CUTO8	0.00827915	Control
		STE1	0.0126083	Control			CUTO9	0.00790341	Control		CUTO8	0.00529569	Control
		STE1	0.0195645	Control			CUTO9	0.00939096	Control		CUTO8	0.00506892	Control
		STE1	0.0153772	Control			CUTO9	0.0125615	Control		CUTO8	0.0132758	Control
		STE1	0.0244344	Control			CUTO9	0.0147946	Control		CUTO8	0.00686105	Control
		STE1	0.0136462	Control			CUTO9	0.00885051	Control		CUTO8	0.0113805	Control
		STE1	0.0300252	Control			CUTO9	0.00700532	Control		CUTO8	0.00777945	Control
		STE1	0.0264962	Control			CUTO9	0.036886	Control		CUTO8	0.0249097	Control
		STE1	0.0388212	Control			CUTO9	0.00886467	Control		CUTO8	0.0108828	Control
		STE1	0.0318745	Control			CUTO9	0.0143775	Control		CUTO8	0.00787997	Control
		STE1	0.0208694	Control			CUTO9	0.0161138	Control		CUTO8	0.00576392	Control
		STE1	0.0186578	Control			CUTO9	0.0110899	Control		CUTO8	0.0096704	Control
		STE1	0.0192356	Control			CUTO9	0.0131773	Control		CUTO8	0.00578837	Control
		STE1	0.0194328	Control			CUTO9	0.00813545	Control		CUTO8	0.00662892	Control
		STE1	0.0101996	Control			CUTO9	0.00918602	Control		CUTO8	0.00571195	Control
		STE1	0.0181006	Control			CUTO9	0.011475	Control		CUTO8	0.00589367	Control
		STE1	0.0212944	Control			CUTO9	0.0136866	Control		CUTO8	0.00356759	Control
		STE1	0.0114307	Control			CUTO9	0.0129677	Control		CUTO8	0.0176179	Control
		STE1	0.0227981	Control			CUTO9	0.0095306	Control		CUTO8	0.00792052	Control
		STE1	0.0187413	Control			CUTO9	0.00700734	Control		CUTO8	0.00688668	Control
		STE1	0.0176684	Control			CUTO9	0.00855409	Control		CUTO8	0.00383726	Control
		STE1	0.0153405	Control			CUTO9	0.00839503	Control		CUTO8	0.00611629	Control
		STE1	0.0194119	Control			CUTO9	0.0060931	Control		CUTO8	0.00471125	Control
		STE1	0.0230314	Control			CUTO9	0.00869713	Control		CUTO8	0.00964497	Control
		STE1	0.0198688	Control			CUTO9	0.0128887	Control		CUTO8	0.00900132	Control
		STE1	0.0178917	Control			CUTO9	0.00889206	Control		CUTO8	0.0135709	Control
		STE1	0.0156737	Control			CUTO9	0.00751418	Control		CUTO8	0.00924018	Control
		STE1	0.0153298	Control			CUTO9	0.0176574	Control		CUTO8	0.00699064	Control
		STE1	0.020244	Control			CUTO9	0.00833315	Control		CUTO8	0.00803487	Control
		STE1	0.0234765	Control			CUTO9	0.0132798	Control		CUTO8	0.00448684	Control
		STE1	0.0196558	Control			CUTO9	0.00638134	Control		CUTO8	0.0155015	Control
		STE1	0.0205625	Control			CUTO9	0.00509375	Control		CUTO8	0.00707928	Control
		STE1	0.01686	Control			CUTO9	0.00812207	Control		CUTO8	0.00420333	Control
		STE1	0.0179544	Control			CUTO9	0.00699182	Control		CUTO8	0.00445302	Control
		STE1	0.016029	Control			CUTO9	0.00581619	Control		CUTO8	0.00451102	Control
		STE1	0.0156587	Control			CUTO9	0.00976622	Control		CUTO8	0.0119584	Control
		STE1	0.0184258	Control			CUTO9	0.00933964	Control		CUTO8	0.00777792	Control
		STE1	0.0124493	Control			CUTO9	0.00828652	Control		CUTO8	0.0050703	Control
		STE1	0.0144529	Control			CUTO9	0.00734819	Control		CUTO8	0.00419701	Control
		STE1	0.0166853	Control			CUTO9	0.00583034	Control		CUTO8	0.00541176	Control
		STE1	0.0223173	Control			CUTO9	0.00944692	Control		CUTO8	0.00715582	Control
		STE1	0.0190525	Control			CUTO9	0.00755975	Control		CUTO8	0.00861904	Control
		STE1	0.0170633	Control			CUTO9	0.00681753	Control		CUTO8	0.00758745	Control
		STE1	0.0178624	Control			CUTO9	0.0124264	Control		CUTO8	0.00564596	Control
		STE1	0.0347615	Control			CUTO9	0.00574669	Control		CUTO8	0.0043511	Control
		STE1	0.0236256	Control			CUTO9	0.00549335	Control		CUTO8	0.00871957	Control
		STE1	0.0159199	Control			CUTO9	0.0175656	Control		CUTO8	0.00620453	Control
		STE1	0.0184715	Control			CUTO9	0.00848977	Control		CUTO8	0.0060294	Control
		STE1	0.023726	Control			CUTO9	0.00778636	Control		CUTO8	0.00894388	Control
		STE1	0.0145943	Control			CUTO9	0.00772163	Control		CUTO8	0.00304795	Control
		STE1	0.0355746	Control			CUTO9	0.00508906	Control		CUTO8	0.00805724	Control
		STE1	0.0136366	Control			CUTO9	0.0203726	Control		CUTO8	0.00260407	Control
		STE1	0.0307905	Control			CUTO9	0.0103238	Control		CUTO8	0.00428062	Control
		STE1	0.0180794	Control			CUTO9	0.00972399	Control		CUTO8	0.00334065	Control
		STE1	0.0173725	Control			CUTO9	0.0168811	Control		CUTO8	0.00710762	Control
		STE1	0.0150032	Control			CUTO9	0.0128209	Control		CUTO8	0.00700047	Control
		STE1	0.0193882	Control			CUTO9	0.0101141	Control		CUTO8	0.00796557	Control
		STE1	0.0197123	Control			CUTO9	0.0110228	Control		CUTO8	0.00419299	Control
		STE1	0.021792	Control			CUTO9	0.0103426	Control		CUTO8	0.0056889	Control
		STE1	0.0185618	Control			CUTO9	0.0140617	Control		CUTO8	0.0123587	Control
		STE1	0.0190474	Control			CUTO9	0.00601477	Control		CUTO8	0.00559198	Control
		STE1	0.031055	Control			CUTO9	0.00974668	Control		CUTO8	0.0204019	Control
		STE1	0.0317917	Control			CUTO9	0.00924078	Control		CUTO8	0.00515496	Control
		STE1	0.0417055	Control			CUTO9	0.00962509	Control		CUTO8	0.0124778	Control
		STE1	0.0301892	Control			CUTO9	0.00976453	Control		CUTO8	0.00622047	Control
		STE1	0.0275099	Control			CUTO9	0.0067041	Control		CUTO8	0.00771193	Control
		STE1	0.028291	Control			CUTO9	0.00613714	Control		CUTO8	0.028755	Control
		STE1	0.0251944	Control			CUTO9	0.00782299	Control		CUTO8	0.00734434	Control
		STE1	0.0243895	Control			CUTO9	0.0037823	Control		CUTO8	0.00720627	Control
		STE1	0.0169364	Control			CUTO9	0.00467694	Control		CUTO8	0.00780313	Control
		STE1	0.0295286	Control			CUTO9	0.0151688	Control		CUTO8	0.00608509	Control
		STE1	0.0267282	Control			CUTO9	0.00680207	Control		CUTO8	0.0147882	Control
		STE1	0.0308781	Control			CUTO9	0.0109824	Control		CUTO8	0.0113329	Control
		STE1	0.0244772	Control			CUTO9	0.00768687	Control		CUTO8	0.0114768	Control
		STE1	0.030527	Control			CUTO9	0.0101712	Control		CUTO8	0.0081195	Control
		STE1	0.0232606	Control			CUTO9	0.00835987	Control		CUTO8	0.0074866	Control
		STE1	0.0249264	Control			CUTO9	0.0099128	Control		CUTO8	0.0168316	Control
		STE1	0.0312296	Control			CUTO9	0.0115016	Control		CUTO8	0.00507167	Control
		STE1	0.026865	Control			CUTO9	0.00921639	Control		CUTO8	0.00367994	Control
		STE1	0.0252533	Control			CUTO9	0.00533226	Control		CUTO8	0.00527963	Control
		STE1	0.0248941	Control			CUTO9	0.0107597	Control		CUTO8	0.00323284	Control
		STE1	0.0277636	Control			CUTO9	0.0064973	Control		CUTO8	0.00598045	Control
		STE1	0.0203982	Control			CUTO9	0.0106612	Control		CUTO8	0.0105142	Control
		STE1	0.0185153	Control			CUTO9	0.0117852	Control		CUTO8	0.0093443	Control
		STE1	0.0170879	Control			CUTO9	0.00708458	Control		CUTO8	0.00608943	Control
		STE1	0.0286449	Control			CUTO9	0.0116668	Control		CUTO8	0.00764258	Control
		STE1	0.0165941	Control			CUTO9	0.00617994	Control		CUTO8	0.0100495	Control
		STE1	0.0159338	Control			CUTO9	0.00790777	Control		CUTO8	0.0102621	Control
		STE1	0.0142944	Control			CUTO9	0.00614268	Control		CUTO8	0.00277882	Control
		STE1	0.02699	Control			CUTO9	0.00728882	Control		CUTO8	0.0133024	Control
		STE1	0.0159292	Control			CUTO9	0.00805584	Control		CUTO8	0.0130233	Control
		STE1	0.0292545	Control			CUTO9	0.010656	Control		CUTO8	0.0106136	Control
		STE1	0.0331521	Control			CUTO9	0.0048721	Control		CUTO8	0.00319184	Control
		STE1	0.0331388	Control			CUTO9	0.014385	Control		CUTO8	0.00455748	Control
		STE1	0.00300327	Control			CUTO9	0.00938216	Control		CUTO8	0.00838064	Control
		STE1	0.0245717	Control			CUTO9	0.00726094	Control		CUTO8	0.0125172	Control
		STE1	0.033369	Control			CUTO9	0.0145562	Control		CUTO8	0.00585442	Control
		STE1	0.0378142	Control			CUTO9	0.00948559	Control		CUTO8	0.0111648	Control
		STE1	0.024781	Control			CUTO9	0.0119644	Control		CUTO8	0.00839897	Control
		STE1	0.0272485	Control			CUTO9	0.0241899	Control		CUTO8	0.00997699	Control
		STE1	0.0266829	Control			CUTO9	0.0242662	Control		CUTO8	0.0074239	Control
		STE1	0.0253709	Control			CUTO9	0.00817506	Control		CUTO8	0.0177969	Control
		STE1	0.0350445	Control			CUTO9	0.00946226	Control		CUTO8	0.00955343	Control
		STE1	0.0349556	Control			CUTO9	0.00720403	Control		CUTO8	0.0100128	Control
		STE1	0.0282689	Control			CUTO9	0.00674486	Control		CUTO8	0.00849813	Control
		STE1	0.0341268	Control			CUTO9	0.00774892	Control		CUTO8	0.0120134	Control
		STE1	0.0249679	Control			CUTO9	0.00813872	Control		CUTO8	0.00623108	Control
		STE1	0.039538	Control			CUTO9	0.0128536	Control		CUTO8	0.00728277	Control
		STE1	0.0235471	Control			CUTO9	0.00779314	Control		CUTO8	0.00648783	Control
		STE1	0.0287825	Control			CUTO9	0.00805577	Control		CUTO8	0.00382574	Control
		STE1	0.030675	Control			CUTO9	0.00651909	Control		CUTO8	0.00608006	Control
		STE1	0.0288157	Control			CUTO9	0.0143964	Control		CUTO8	0.00640008	Control
		STE1	0.0331387	Control			CUTO9	0.00936594	Control		CUTO8	0.00594639	Control
		STE1	0.0311602	Control			CUTO9	0.0104263	Control		CUTO8	0.0145154	Control
		STE1	0.0270057	Control			CUTO9	0.0192358	Control		CUTO8	0.00614858	Control
		STE1	0.0301227	Control			CUTO9	0.0119614	Control		CUTO8	0.0101097	Control
		STE1	0.0444296	Control			CUTO9	0.0125472	Control		CUTO8	0.00450748	Control
		STE1	0.0364833	Control			CUTO9	0.00911909	Control		CUTO8	0.00519237	Control
		STE1	0.0241827	Control			CUTO9	0.00689361	Control		CUTO8	0.00518205	Control
		STE1	0.0290902	Control			CUTO9	0.0114835	Control		CUTO8	0.0099662	Control
		STE1	0.0269271	Control			CUTO9	0.00818634	Control		CUTO8	0.00905638	Control
		STE1	0.0211634	Control			CUTO9	0.0115756	Control		CUTO8	0.00815571	Control
		STE1	0.0249053	Control			CUTO9	0.00894776	Control		CUTO8	0.00263632	Control
		STE1	0.0247306	Control			CUTO9	0.00843566	Control		CUTO8	0.00656406	Control
		STE1	0.0390622	Control			CUTO9	0.0115681	Control		CUTO8	0.00756219	Control
		STE1	0.0423445	Control			CUTO9	0.00943626	Control		CUTO8	0.00910085	Control
		STE1	0.0374756	Control			CUTO9	0.0103231	Control		CUTO8	0.0057185	Control
		STE1	0.0211084	Control			CUTO9	0.00747847	Control		CUTO8	0.00843609	Control
		STE1	0.0154814	Control			CUTO9	0.0147234	Control		CUTO8	0.00648703	Control
		STE1	0.0326387	Control			CUTO9	0.0098179	Control		CUTO8	0.00736753	Control
		STE1	0.0201153	Control			CUTO9	0.0139388	Control		CUTO8	0.00790565	Control
		STE1	0.0229827	Control			CUTO9	0.0196219	Control		CUTO8	0.00675505	Control
		STE1	0.0266805	Control			CUTO9	0.0113265	Control		CUTO8	0.0094643	Control
		STE1	0.0225857	Control			CUTO9	0.0118781	Control		CUTO8	0.00900969	Control
		STE1	0.0298716	Control			CUTO9	0.010233	Control		CUTO8	0.00204962	Control
		STE1	0.025053	Control			CUTO9	0.0103762	Control		CUTO8	0.0079511	Control
		STE1	0.0183474	Control			CUTO9	0.0111266	Control		CUTO8	0.0104455	Control
		STE1	0.033993	Control			CUTO9	0.0126255	Control		CUTO8	0.00836738	Control
		STE1	0.0306052	Control			CUTO9	0.0123753	Control		CUTO8	0.00481329	Control
		STE1	0.0241898	Control			CUTO9	0.0105132	Control		CUTO8	0.00782773	Control
		STE1	0.0256874	Control			CUTO9	0.0102446	Control		CUTO8	0.00589067	Control
		STE1	0.0236205	Control			CUTO9	0.0119412	Control		CUTO8	0.00300404	Control
		STE1	0.0295864	Control			CUTO9	0.0146074	Control		CUTO8	0.00852273	Control
		STE1	0.0349686	Control			CUTO9	0.00582075	Control		CUTO8	0.00621494	Control
		STE1	0.0289008	Control			CUTO9	0.00961804	Control		CUTO8	0.0120156	Control
		STE1	0.0354192	Control			CUTO9	0.0163499	Control		CUTO8	0.00516134	Control
		STE1	0.0304077	Control			CUTO9	0.00565692	Control		CUTO8	0.00495474	Control
		STE1	0.0334647	Control			CUTO9	0.0132148	Control		CUTO8	0.00620544	Control
		STE1	0.0267837	Control			CUTO9	0.0112707	Control		CUTO8	0.00412075	Control
		STE1	0.0414814	Control			CUTO9	0.0117095	Control		CUTO8	0.00452746	Control
		STE1	0.0272037	Control			CUTO9	0.00684096	Control		CUTO8	0.00392495	Control
		STE1	0.0355447	Control			CUTO9	0.00429575	Control		CUTO8	0.0118884	Control
		STE1	0.0144551	Control			CUTO9	0.0104419	Control		CUTO8	0.00516152	Control
		STE1	0.0163259	Control			CUTO9	0.00945657	Control		CUTO8	0.00873706	Control
		STE1	0.0164185	Control			CUTO9	0.00687713	Control		CUTO8	0.00297993	Control
		STE1	0.0295151	Control			CUTO9	0.0107057	Control		CUTO8	0.00378441	Control
		STE1	0.027151	Control			CUTO9	0.0110794	Control		CUTO8	0.00382468	Control
		STE1	0.0210958	Control			CUTO9	0.0166345	Control		CUTO8	0.00463477	Control
		STE1	0.0456614	Control			CUTO9	0.0120954	Control		CUTO8	0.011608	Control
		STE1	0.0232846	Control			CUTO9	0.00850068	Control		CUTO8	0.0040501	Control
		STE1	0.0392846	Control			CUTO9	0.00644935	Control		CUTO8	0.00338644	Control
		STE1	0.0179065	Control			CUTO9	0.00947985	Control		CUTO8	0.00254526	Control
		STE1	0.0168185	Control			CUTO9	0.00770778	Control		CUTO8	0.00771085	Control
		STE1	0.0220441	Control			CUTO9	0.00951887	Control		CUTO8	0.00533893	Control
		STE1	0.0188941	Control			CUTO9	0.00487559	Control		CUTO8	0.00598358	Control
		STE1	0.0171019	Control			CUTO9	0.00805107	Control		CUTO8	0.00465611	Control
		STE1	0.0233875	Control			CUTO9	0.00679856	Control		CUTO8	0.00788194	Control
		STE1	0.0201198	Control			CUTO9	0.00740545	Control		CUTO8	0.00425298	Control
		STE1	0.0214695	Control			CUTO9	0.00996492	Control		CUTO8	0.00757839	Control
		STE1	0.0227917	Control			CUTO9	0.0123223	Control		CUTO8	0.00735175	Control
		STE1	0.0182738	Control			CUTO9	0.00779926	Control		CUTO8	0.00486608	Control
		STE1	0.0154019	Control			CUTO9	0.00598604	Control		CUTO8	0.00709696	Control
		STE1	0.0266226	Control			CUTO9	0.00704718	Control		CUTO8	0.0167868	Control
		STE1	0.0184802	Control			CUTO9	0.0077389	Control		CUTO8	0.0095257	Control
		STE1	0.0171141	Control			CUTO9	0.0114915	Control		CUTO8	0.00496425	Control
		STE1	0.0187856	Control			CUTO9	0.00796719	Control		CUTO8	0.0079723	Control
		STE1	0.0158453	Control			CUTO9	0.00583132	Control		CUTO8	0.00327892	Control
		STE1	0.0182923	Control			CUTO9	0.00831712	Control		CUTO8	0.00971928	Control
		STE1	0.0173384	Control			CUTO9	0.0114836	Control		CUTO8	0.00536079	Control
		STE1	0.0131432	Control			CUTO9	0.006519	Control		CUTO8	0.00503905	Control
		STE1	0.0191146	Control			CUTO9	0.00553044	Control		CUTO8	0.00430092	Control
		STE1	0.0282035	Control			CUTO9	0.00627317	Control		CUTO8	0.00311676	Control
		STE1	0.0220914	Control			CUTO9	0.00811778	Control		CUTO8	0.00469856	Control
		STE1	0.0140659	Control			CUTO9	0.00954435	Control		CUTO8	0.00519785	Control
		STE1	0.023428	Control			CUTO9	0.00870312	Control		CUTO8	0.0100739	Control
		STE1	0.0198593	Control			CUTO9	0.0143168	Control		CUTO8	0.00550474	Control
		STE1	0.0239848	Control			CUTO9	0.0132622	Control		CUTO8	0.0117172	Control
		STE1	0.0153478	Control			CUTO9	0.0124913	Control		CUTO8	0.00321849	Control
		STE1	0.0275377	Control			CUTO9	0.0102831	Control		CUTO8	0.00527651	Control
		STE1	0.0134069	Control			CUTO9	0.00771185	Control		CUTO8	0.00675485	Control
		STE1	0.0276534	Control			CUTO9	0.0081381	Control		CUTO8	0.00742876	Control
		STE1	0.0203865	Control			CUTO9	0.00639016	Control		CUTO8	0.005625	Control
		STE1	0.0169817	Control			CUTO9	0.00784756	Control		CUTO8	0.00436816	Control
		STE1	0.0192947	Control			CUTO9	0.0134982	Control		CUTO8	0.00291247	Control
		STE1	0.0205212	Control			CUTO9	0.0105195	Control		CUTO8	0.00634213	Control
		STE1	0.0191426	Control			CUTO9	0.00864466	Control		CUTO8	0.00414366	Control
		STE1	0.0156017	Control			CUTO9	0.0122527	Control		CUTO8	0.00479712	Control
		STE1	0.0300038	Control			CUTO9	0.012728	Control		CUTO8	0.0056071	Control
		STE1	0.031667	Control			CUTO9	0.00987928	Control		CUTO8	0.00501438	Control
		STE1	0.0371499	Control			CUTO9	0.0141033	Control		CUTO8	0.00999185	Control
		STE1	0.0257934	Control			CUTO9	0.0124248	Control		CUTO8	0.00890862	Control
		STE1	0.0515002	Control			CUTO9	0.0119625	Control		CUTO8	0.00481178	Control
		STE1	0.0288147	Control			CUTO9	0.00529608	Control		CUTO8	0.00874768	Control
		STE1	0.0510621	Control			CUTO9	0.00965381	Control		CUTO8	0.00832021	Control
		STE1	0.0214712	Control			CUTO9	0.00566014	Control		CUTO8	0.0136725	Control
		STE1	0.0264804	Control			CUTO9	0.0132143	Control		CUTO8	0.00367052	Control
		STE1	0.0195388	Control			CUTO9	0.0107814	Control		CUTO8	0.0180051	Control
		STE1	0.0405129	Control			CUTO9	0.00571793	Control		CUTO8	0.00444825	Control
		STE1	0.0320694	Control			CUTO9	0.00555707	Control		CUTO8	0.00930881	Control
		STE1	0.0236685	Control			CUTO9	0.0125941	Control		CUTO8	0.00840758	Control
		STE1	0.0257666	Control			CUTO9	0.00614065	Control		CUTO8	0.00268497	Control
		STE1	0.0365605	Control			CUTO9	0.007429	Control		CUTO8	0.00670751	Control
		STE1	0.0239244	Control			CUTO9	0.00982714	Control		CUTO8	0.0055143	Control
		STE1	0.0240181	Control			CUTO9	0.00638685	Control		CUTO8	0.00834763	Control
		STE1	0.027907	Control			CUTO9	0.00931761	Control		CUTO8	0.0046977	Control
		STE1	0.01743	Control			CUTO9	0.00959328	Control		CUTO8	0.00878312	Control
		STE1	0.0240532	Control			CUTO9	0.00648693	Control		CUTO8	0.00827713	Control
		STE1	0.0293951	Control			CUTO9	0.0118687	Control		CUTO8	0.0518024	Control
		STE1	0.022559	Control			CUTO9	0.00742542	Control		CUTO8	0.00518103	Control
		STE1	0.0257481	Control			CUTO9	0.00803173	Control		CUTO8	0.0110315	Control
		STE1	0.0236092	Control			CUTO9	0.0132255	Control		CUTO8	0.00291349	Control
		STE1	0.0307477	Control			CUTO9	0.00907728	Control		CUTO8	0.00770421	Control
		STE1	0.0269389	Control			CUTO9	0.00983944	Control		CUTO8	0.0110141	Control
		STE1	0.0234796	Control			CUTO9	0.00877757	Control		CUTO8	0.0109363	Control
		STE1	0.0245427	Control			CUTO9	0.0106251	Control		CUTO8	0.0118365	Control
		STE1	0.0201673	Control			CUTO9	0.0114186	Control		CUTO8	0.00891259	Control
		STE1	0.0310481	Control			CUTO9	0.0101262	Control		CUTO8	0.0097159	Control
		STE1	0.0180382	Control			CUTO9	0.00954587	Control		CUTO8	0.00685541	Control
		STE1	0.0203869	Control			CUTO9	0.00943974	Control		CUTO8	0.00625974	Control
		STE1	0.0220543	Control			CUTO9	0.0107103	Control		CUTO8	0.00296003	Control
		STE1	0.0184926	Control			CUTO9	0.0178714	Control		CUTO8	0.00967582	Control
		STE1	0.0205629	Control			CUTO9	0.0128663	Control		CUTO8	0.00975152	Control
		STE1	0.0342146	Control			CUTO9	0.0129719	Control		CUTO8	0.0146527	Control
		STE1	0.0233506	Control			CUTO9	0.0360776	Control		CUTO8	0.0105066	Control
		STE1	0.0321097	Control			CUTO9	0.0164244	Control		CUTO8	0.00994684	Control
		STE1	0.0280825	Control			CUTO9	0.0314989	Control		CUTO8	0.0119069	Control
		STE1	0.0252976	Control			CUTO9	0.00971776	Control		CUTO8	0.00856341	Control
		STE1	0.0264111	Control			CUTO9	0.0151346	Control		CUTO8	0.0365387	Control
		STE1	0.0204212	Control			CUTO9	0.00526947	Control		CUTO8	0.0113357	Control
		STE1	0.0197758	Control			CUTO9	0.00967677	Control		CUTO8	0.0052468	Control
		STE1	0.0292687	Control			CUTO9	0.00978472	Control		CUTO8	0.0075247	Control
		STE1	0.0259927	Control			CUTO9	0.0145806	Control		CUTO8	0.0110307	Control
		STE1	0.0187921	Control			CUTO9	0.00787238	Control		CUTO8	0.00971241	Control
		STE1	0.0188867	Control			CUTO9	0.0129241	Control		CUTO8	0.00770217	Control
		STE1	0.0215955	Control			CUTO9	0.0083371	Control		CUTO8	0.00826919	Control
		STE1	0.0335983	Control			CUTO9	0.0158271	Control		CUTO8	0.00717471	Control
		STE1	0.020336	Control			CUTO9	0.00908428	Control		CUTO8	0.00706325	Control
		STE1	0.0264212	Control			CUTO9	0.00128799	Inhibitor		CUTO8	0.00361864	Control
		STE1	0.0207594	Control			CUTO9	0.00178407	Inhibitor		CUTO8	0.00297339	Control
		STE1	0.0306999	Control			CUTO9	0.00172027	Inhibitor		CUTO8	0.00441773	Control
		STE1	0.0241117	Control			CUTO9	0.00147736	Inhibitor		CUTO8	0.014943	Control
		STE1	0.0347609	Control			CUTO9	0.0020213	Inhibitor		CUTO8	0.00491399	Control
		STE1	0.0571727	Control			CUTO9	0.00645598	Inhibitor		CUTO8	0.0132774	Control
		STE1	0.0690851	Control			CUTO9	0.00130235	Inhibitor		CUTO8	0.00567796	Control
		STE1	0.0239637	Control			CUTO9	0.00227973	Inhibitor		CUTO8	0.0156811	Control
		STE1	0.0398589	Control			CUTO9	0.00222752	Inhibitor		CUTO8	0.0110815	Control
		STE1	0.0623461	Control			CUTO9	0.00269372	Inhibitor		CUTO8	0.00631539	Control
		STE1	0.0320215	Control			CUTO9	0.00636543	Inhibitor		CUTO8	0.0128008	Control
		STE1	0.0316135	Control			CUTO9	0.0016342	Inhibitor		CUTO8	0.00561533	Control
		STE1	0.0392845	Control			CUTO9	0.00128301	Inhibitor		CUTO8	0.0116366	Control
		STE1	0.0399042	Control			CUTO9	0.00167227	Inhibitor		CUTO8	0.00553247	Control
		STE1	0.033709	Control			CUTO9	0.00143331	Inhibitor		CUTO8	0.00714744	Control
		STE1	0.0322785	Control			CUTO9	0.0013517	Inhibitor		CUTO8	0.00885145	Control
		STE1	0.0198612	Control			CUTO9	0.00154508	Inhibitor		CUTO8	0.00558918	Control
		STE1	0.0236259	Control			CUTO9	0.0019985	Inhibitor		CUTO8	0.0140899	Control
		STE1	0.0307507	Control			CUTO9	0.00175993	Inhibitor		CUTO8	0.00436348	Control
		STE1	0.0206555	Control			CUTO9	0.00226474	Inhibitor		CUTO8	0.00785305	Control
		STE1	0.0198889	Control			CUTO9	0.00261565	Inhibitor		CUTO8	0.0044032	Control
		STE1	0.0179569	Control			CUTO9	0.00174474	Inhibitor		CUTO8	0.0201029	Control
		STE1	0.0245407	Control			CUTO9	0.00205323	Inhibitor		CUTO8	0.0181586	Control
		STE1	0.0212529	Control			CUTO9	0.00198544	Inhibitor		CUTO8	0.0137922	Control
		STE1	0.0263255	Control			CUTO9	0.00233572	Inhibitor		CUTO8	0.00835236	Control
		STE1	0.0190252	Control			CUTO9	0.00256609	Inhibitor		CUTO8	0.0142492	Control
		STE1	0.0434891	Control			CUTO9	0.00111525	Inhibitor		CUTO8	0.0180112	Control
		STE1	0.0404843	Control			CUTO9	0.00123668	Inhibitor		CUTO8	0.00379637	Control
		STE1	0.0246416	Control			CUTO9	0.00134899	Inhibitor		CUTO8	0.00625828	Control
		STE1	0.0245183	Control			CUTO9	0.00118033	Inhibitor		CUTO8	0.00413574	Control
		STE1	0.028083	Control			CUTO9	0.000897818	Inhibitor		CUTO8	0.00540403	Control
		STE1	0.020409	Control			CUTO9	0.00146175	Inhibitor		CUTO8	0.00469117	Control
		STE1	0.0210861	Control			CUTO9	0.0015675	Inhibitor		CUTO8	0.00323538	Control
		STE1	0.0251975	Control			CUTO9	0.00149882	Inhibitor		CUTO8	0.0138858	Control
		STE1	0.0159894	Control			CUTO9	0.00129164	Inhibitor		CUTO8	0.00422453	Control
		STE1	0.0272518	Control			CUTO9	0.00150512	Inhibitor		CUTO8	0.00570694	Control
		STE1	0.030203	Control			CUTO9	0.00134324	Inhibitor		CUTO8	0.00733645	Control
		STE1	0.0168829	Control			CUTO9	0.00146523	Inhibitor		CUTO8	0.00548354	Control
		STE1	0.0317768	Control			CUTO9	0.00473985	Inhibitor		CUTO8	0.00537193	Control
		STE1	0.0156491	Control			CUTO9	0.0073516	Inhibitor		CUTO8	0.00865678	Control
		STE1	0.0207679	Control			CUTO9	0.00177838	Inhibitor		CUTO8	0.0186651	Control
		STE1	0.0221722	Control			CUTO9	0.00273334	Inhibitor		CUTO8	0.00494338	Control
		STE1	0.0252184	Control			CUTO9	0.00901869	Inhibitor		CUTO8	0.00953781	Control
		STE1	0.0208872	Control			CUTO9	0.00141126	Inhibitor		CUTO8	0.00659391	Control
		STE1	0.0216969	Control			CUTO9	0.00121942	Inhibitor		CUTO8	0.00513601	Control
		STE1	0.0291318	Control			CUTO9	0.00105242	Inhibitor		CUTO8	0.0034008	Control
		STE1	0.0135324	Control			CUTO9	0.00109827	Inhibitor		CUTO8	0.00523607	Control
		STE1	0.0233932	Control			CUTO9	0.00160827	Inhibitor		CUTO8	0.00895997	Control
		STE1	0.016402	Control			CUTO9	0.00162082	Inhibitor		CUTO8	0.00540713	Control
		STE1	0.037901	Control			CUTO9	0.00541069	Inhibitor		CUTO8	0.0076032	Control
		STE1	0.0277849	Control			CUTO9	0.00156957	Inhibitor		CUTO8	0.0265498	Control
		STE1	0.01613	Control			CUTO9	0.00156781	Inhibitor		CUTO8	0.00382802	Control
		STE1	0.0209713	Control			CUTO9	0.00171246	Inhibitor		CUTO8	0.00724775	Control
		STE1	0.0299065	Control			CUTO9	0.00136369	Inhibitor		CUTO8	0.00887657	Control
		STE1	0.0253561	Control			CUTO9	0.00162056	Inhibitor		CUTO8	0.00758664	Control
		STE1	0.0227556	Control			CUTO9	0.00139017	Inhibitor		CUTO8	0.00507233	Control
		STE1	0.0436802	Control			CUTO9	0.00145568	Inhibitor		CUTO8	0.00825602	Control
		STE1	0.0328703	Control			CUTO9	0.00287995	Inhibitor		CUTO8	0.00837469	Control
		STE1	0.0448985	Control			CUTO9	0.0010833	Inhibitor		CUTO8	0.00622734	Control
		STE1	0.0236684	Control			CUTO9	0.00176379	Inhibitor		CUTO8	0.0116526	Control
		STE1	0.0237037	Control			CUTO9	0.00176891	Inhibitor		CUTO8	0.00900728	Control
		STE1	0.0230866	Control			CUTO9	0.00207405	Inhibitor		CUTO8	0.010739	Control
		STE1	0.0262136	Control			CUTO9	0.00143596	Inhibitor		CUTO8	0.0052333	Control
		STE1	0.0235881	Control			CUTO9	0.00164112	Inhibitor		CUTO8	0.00655321	Control
		STE1	0.0259066	Control			CUTO9	0.00169659	Inhibitor		CUTO8	0.007365	Control
		STE1	0.0303743	Control			CUTO9	0.00158433	Inhibitor		CUTO8	0.0162919	Control
		STE1	0.0227619	Control			CUTO9	0.00129458	Inhibitor		CUTO8	0.013768	Control
		STE1	0.0312869	Control			CUTO9	0.00115511	Inhibitor		CUTO8	0.00788434	Control
		STE1	0.0238268	Control			CUTO9	0.00173265	Inhibitor		CUTO8	0.0159192	Control
		STE1	0.0215521	Control			CUTO9	0.00155483	Inhibitor		CUTO8	0.00467755	Control
		STE1	0.014213	Control			CUTO9	0.00152657	Inhibitor		CUTO8	0.00635954	Control
		STE1	0.0388353	Control			CUTO9	0.00142044	Inhibitor		CUTO8	0.0141906	Control
		STE1	0.0309303	Control			CUTO9	0.00108874	Inhibitor		CUTO8	0.00561718	Control
		STE1	0.0267776	Control			CUTO9	0.00117657	Inhibitor		CUTO8	0.0172758	Control
		STE1	0.0235878	Control			CUTO9	0.000949739	Inhibitor		CUTO8	0.0106002	Control
		STE1	0.0298103	Control			CUTO9	0.00290724	Inhibitor		CUTO8	0.00776133	Control
		STE1	0.0272697	Control			CUTO9	0.00299518	Inhibitor		CUTO8	0.00693268	Control
		STE1	0.0424934	Control			CUTO9	0.00115087	Inhibitor		CUTO8	0.00778903	Control
		STE1	0.0231781	Control			CUTO9	0.001677	Inhibitor		CUTO8	0.0136105	Control
		STE1	0.037726	Control			CUTO9	0.00142918	Inhibitor		CUTO8	0.00631677	Control
		STE1	0.0232315	Control			CUTO9	0.00115214	Inhibitor		CUTO8	0.00823763	Control
		STE1	0.0162457	Control			CUTO9	0.00142568	Inhibitor		CUTO8	0.0224645	Control
		STE1	0.0267812	Control			CUTO9	0.00100578	Inhibitor		CUTO8	0.012154	Control
		STE1	0.0229153	Control			CUTO9	0.00116462	Inhibitor		CUTO8	0.00293572	Control
		STE1	0.0264638	Control			CUTO9	0.00225576	Inhibitor		CUTO8	0.00960775	Control
		STE1	0.0335743	Control			CUTO9	0.00185512	Inhibitor		CUTO8	0.0117777	Control
		STE1	0.0428384	Control			CUTO9	0.00180065	Inhibitor		CUTO8	0.0145559	Control
		STE1	0.0274289	Control			CUTO9	0.00146379	Inhibitor		CUTO8	0.00812462	Control
		STE1	0.0143753	Control			CUTO9	0.00153384	Inhibitor		CUTO8	0.0112469	Control
		STE1	0.0287487	Control			CUTO9	0.00162286	Inhibitor		CUTO8	0.0120244	Control
		STE1	0.0288222	Control			CUTO9	0.00152887	Inhibitor		CUTO8	0.0171844	Control
		STE1	0.0205372	Control			CUTO9	0.00162451	Inhibitor		CUTO8	0.00662889	Control
		STE1	0.0198211	Control			CUTO9	0.00120352	Inhibitor		CUTO8	0.00856019	Control
		STE1	0.0243297	Control			CUTO9	0.00241821	Inhibitor		CUTO8	0.00370497	Control
		STE1	0.0472833	Control			CUTO9	0.00182402	Inhibitor		CUTO8	0.021802	Control
		STE1	0.0304354	Control			CUTO9	0.00148486	Inhibitor		CUTO8	0.00249491	Control
		STE1	0.0246874	Control			CUTO9	0.00114887	Inhibitor		CUTO8	0.00776766	Control
		STE1	0.0224803	Control			CUTO9	0.00108365	Inhibitor		CUTO8	0.0191337	Control
		STE1	0.0500268	Control			CUTO9	0.00161829	Inhibitor		CUTO8	0.00301883	Control
		STE1	0.0184454	Control			CUTO9	0.00118781	Inhibitor		CUTO8	0.00407961	Control
		STE1	0.0354583	Control			CUTO9	0.00163633	Inhibitor		CUTO8	0.00318414	Control
		STE1	0.0391103	Control			CUTO9	0.00180037	Inhibitor		CUTO8	0.00404655	Control
		STE1	0.0259849	Control			CUTO9	0.00763904	Inhibitor		CUTO8	0.00472781	Control
		STE1	0.0245088	Control			CUTO9	0.00274014	Inhibitor		CUTO8	0.010954	Control
		STE1	0.021119	Control			CUTO9	0.00221807	Inhibitor		CUTO8	0.0103702	Control
		STE1	0.0200174	Control			CUTO9	0.00427136	Inhibitor		CUTO8	0.0317768	Control
		STE1	0.0193724	Control			CUTO9	0.00662477	Inhibitor		CUTO8	0.013252	Control
		STE1	0.0218348	Control			CUTO9	0.00163431	Inhibitor		CUTO8	0.00600519	Control
		STE1	0.0288566	Control			CUTO9	0.0013155	Inhibitor		CUTO8	0.00141217	Control
		STE1	0.0200194	Control			CUTO9	0.00161411	Inhibitor		CUTO8	0.00591417	Control
		STE1	0.0269006	Control			CUTO9	0.00178085	Inhibitor		CUTO8	0.00521117	Control
		STE1	0.0262974	Control			CUTO9	0.00254302	Inhibitor		CUTO8	0.00568314	Control
		STE1	0.0216516	Control			CUTO9	0.00122033	Inhibitor		CUTO8	0.0141854	Control
		STE1	0.0215267	Control			CUTO9	0.00106527	Inhibitor		CUTO8	0.00846372	Control
		STE1	0.0210447	Control			CUTO9	0.00121758	Inhibitor		CUTO8	0.00587383	Control
		STE1	0.031695	Control			CUTO9	0.00215388	Inhibitor		CUTO8	0.00529166	Control
		STE1	0.0246662	Control			CUTO9	0.00127524	Inhibitor		CUTO8	0.0127836	Control
		STE1	0.0371651	Control			CUTO9	0.00130438	Inhibitor		CUTO8	0.00567428	Control
		STE1	0.0241936	Control			CUTO9	0.00150156	Inhibitor		CUTO8	0.0169248	Control
		STE1	0.0388956	Control			CUTO9	0.00144654	Inhibitor		CUTO8	0.00709493	Control
		STE1	0.0360063	Control			CUTO9	0.00141452	Inhibitor		CUTO8	0.017045	Control
		STE1	0.0275697	Control			CUTO9	0.00143827	Inhibitor		CUTO8	0.00580565	Control
		STE1	0.0538483	Control			CUTO9	0.00135281	Inhibitor		CUTO8	0.0134473	Control
		STE1	0.0527576	Control			CUTO9	0.00130875	Inhibitor		CUTO8	0.0143103	Control
		STE1	0.0232516	Control			CUTO9	0.00221322	Inhibitor		CUTO8	0.0131839	Control
		STE1	0.0448724	Control			CUTO9	0.00162949	Inhibitor		CUTO8	0.00323313	Control
		STE1	0.0197723	Control			CUTO9	0.00163189	Inhibitor		CUTO8	0.0088263	Control
		STE1	0.0299086	Control			CUTO9	0.0060288	Inhibitor		CUTO8	0.00656615	Control
		STE1	0.0294448	Control			CUTO9	0.00182326	Inhibitor		CUTO8	0.00424288	Control
		STE1	0.0143965	Control			CUTO9	0.00165784	Inhibitor		CUTO8	0.02085	Control
		STE1	0.0321192	Control			CUTO9	0.00110553	Inhibitor		CUTO8	0.00747621	Control
		STE1	0.0302476	Control			CUTO9	0.0020047	Inhibitor		CUTO8	0.0192999	Control
		STE1	0.0308107	Control			CUTO9	0.000990317	Inhibitor		CUTO8	0.0102127	Control
		STE1	0.0291651	Control			CUTO9	0.00203305	Inhibitor		CUTO8	0.00565883	Control
		STE1	0.0332321	Control			CUTO9	0.000899059	Inhibitor		CUTO8	0.0076503	Control
		STE1	0.0455462	Control			CUTO9	0.00101626	Inhibitor		CUTO8	0.0123877	Control
		STE1	0.0218046	Control			CUTO9	0.00152665	Inhibitor		CUTO8	0.00398616	Control
		STE1	0.0276511	Control			CUTO9	0.0017412	Inhibitor		CUTO8	0.00485101	Control
		STE1	0.0275161	Control			CUTO9	0.000967836	Inhibitor		CUTO8	0.0040407	Control
		STE1	0.0227833	Control			CUTO9	0.00129499	Inhibitor		CUTO8	0.00631023	Control
		STE1	0.0210773	Control			CUTO9	0.00165675	Inhibitor		CUTO8	0.00426458	Control
		STE1	0.0271997	Control			CUTO9	0.00136968	Inhibitor		CUTO8	0.0173648	Control
		STE1	0.0230938	Control			CUTO9	0.00180074	Inhibitor		CUTO8	0.00662879	Control
		STE1	0.0290038	Control			CUTO9	0.0022244	Inhibitor		CUTO8	0.0202808	Control
		STE1	0.0265919	Control			CUTO9	0.00142851	Inhibitor		CUTO8	0.0035164	Control
		STE1	0.0321193	Control			CUTO9	0.00154195	Inhibitor		CUTO8	0.00447667	Control
		STE1	0.0295913	Control			CUTO9	0.00222557	Inhibitor		CUTO8	0.00473549	Control
		STE1	0.0348144	Control			CUTO9	0.00168138	Inhibitor		CUTO8	0.00717898	Control
		STE1	0.0344747	Control			CUTO9	0.00120408	Inhibitor		CUTO8	0.00595961	Control
		STE1	0.028173	Control			CUTO9	0.00117557	Inhibitor		CUTO8	0.0067558	Control
		STE1	0.0358261	Control			CUTO9	0.00113504	Inhibitor		CUTO8	0.00327736	Control
		STE1	0.0265799	Control			CUTO9	0.00161262	Inhibitor		CUTO8	0.00804488	Control
		STE1	0.0188386	Control			CUTO9	0.00144635	Inhibitor		CUTO8	0.00398709	Control
		STE1	0.0273281	Control			CUTO9	0.00157045	Inhibitor		CUTO8	0.00228412	Control
		STE1	0.0270981	Control			CUTO9	0.00140124	Inhibitor		CUTO8	0.0054696	Control
		STE1	0.0287611	Control			CUTO9	0.00183415	Inhibitor		CUTO8	0.00664591	Control
		STE1	0.0303586	Control			CUTO9	0.00183804	Inhibitor		CUTO8	0.00366165	Control
		STE1	0.0196628	Control			CUTO9	0.00217006	Inhibitor		CUTO8	0.00394487	Control
		STE1	0.0274656	Control			CUTO9	0.00135561	Inhibitor		CUTO8	0.0089517	Control
		STE1	0.0196311	Control			CUTO9	0.00192193	Inhibitor		CUTO8	0.00586319	Control
		STE1	0.0271712	Control			CUTO9	0.00183291	Inhibitor		CUTO8	0.00384796	Control
		STE1	0.0247827	Control			CUTO9	0.00128623	Inhibitor		CUTO8	0.00671854	Control
		STE1	0.0357004	Control			CUTO9	0.00157136	Inhibitor		CUTO8	0.00784396	Control
		STE1	0.0354083	Control			CUTO9	0.00121464	Inhibitor		CUTO8	0.0198429	Control
		STE1	0.0472258	Control			CUTO9	0.00133556	Inhibitor		CUTO8	0.00291355	Control
		STE1	0.0320468	Control			CUTO9	0.00154063	Inhibitor		CUTO8	0.00972818	Control
		STE1	0.0286217	Control			CUTO9	0.00151872	Inhibitor		CUTO8	0.00882747	Control
		STE1	0.0520268	Control			CUTO9	0.00152196	Inhibitor		CUTO8	0.00760136	Control
		STE1	0.0576607	Control			CUTO9	0.0014377	Inhibitor		CUTO8	0.00562198	Control
		STE1	0.0236186	Control			CUTO9	0.00102193	Inhibitor		CUTO8	0.00564192	Control
		STE1	0.0315557	Control			CUTO9	0.00133187	Inhibitor		CUTO8	0.00768024	Control
		STE1	0.0282376	Control			CUTO9	0.00119386	Inhibitor		CUTO8	0.0148755	Control
		STE1	0.0378542	Control			CUTO9	0.00140762	Inhibitor		CUTO8	0.0109979	Control
		STE1	0.0332371	Control			CUTO9	0.000916178	Inhibitor		CUTO8	0.00837263	Control
		STE1	0.0352022	Control			CUTO9	0.00119874	Inhibitor		CUTO8	0.00781806	Control
		STE1	0.0264722	Control			CUTO9	0.000796493	Inhibitor		CUTO8	0.00512232	Control
		STE1	0.0374949	Control			CUTO9	0.00122103	Inhibitor		CUTO8	0.00869874	Control
		STE1	0.0239736	Control			CUTO9	0.00131418	Inhibitor		CUTO8	0.00717718	Control
		STE1	0.0439383	Control			CUTO9	0.00107948	Inhibitor		CUTO8	0.00531603	Control
		STE1	0.0229881	Control			CUTO9	0.00124069	Inhibitor		CUTO8	0.006122	Control
		STE1	0.0251396	Control			CUTO9	0.00144459	Inhibitor		CUTO8	0.0149955	Control
		STE1	0.0276662	Control			CUTO9	0.000972849	Inhibitor		CUTO8	0.00412979	Control
		STE1	0.0266578	Control			CUTO9	0.00113792	Inhibitor		CUTO8	0.0045901	Control
		STE1	0.0221005	Control			CUTO9	0.00143971	Inhibitor		CUTO8	0.00153314	Control
		STE1	0.0317186	Control			CUTO9	0.000894973	Inhibitor		CUTO8	0.00626548	Control
		STE1	0.0211584	Control			CUTO9	0.0012497	Inhibitor		CUTO8	0.00298645	Control
		STE1	0.0297204	Control			CUTO9	0.00122272	Inhibitor		CUTO8	0.00852824	Control
		STE1	0.0183001	Control			CUTO9	0.00108151	Inhibitor		CUTO8	0.00336519	Control
		STE1	0.020937	Control			CUTO9	0.00130172	Inhibitor		CUTO8	0.00683635	Control
		STE1	0.0392249	Control			CUTO9	0.00139347	Inhibitor		CUTO8	0.00447569	Control
		STE1	0.0228763	Control			CUTO9	0.00114454	Inhibitor		CUTO8	0.0035067	Control
		STE1	0.0206415	Control			CUTO9	0.00142624	Inhibitor		CUTO8	0.00410002	Control
		STE1	0.0233506	Control			CUTO9	0.0016241	Inhibitor		CUTO8	0.00674557	Control
		STE1	0.0320324	Control			CUTO9	0.00126982	Inhibitor		CUTO8	0.00626063	Control
		STE1	0.0229042	Control			CUTO9	0.00188557	Inhibitor		CUTO8	0.00481175	Control
		STE1	0.0351341	Control			CUTO9	0.00136968	Inhibitor		CUTO8	0.00567761	Control
		STE1	0.0266543	Control			CUTO9	0.00151557	Inhibitor		CUTO8	0.00582784	Control
		STE1	0.0245003	Control			CUTO9	0.00156616	Inhibitor		CUTO8	0.00698357	Control
		STE1	0.016612	Control			CUTO9	0.00123519	Inhibitor		CUTO8	0.00492119	Control
		STE1	0.0196615	Control			CUTO9	0.00569644	Inhibitor		CUTO8	0.00420327	Control
		STE1	0.0135653	Control			CUTO9	0.0104971	Inhibitor		CUTO8	0.00713065	Control
		STE1	0.0161117	Control			CUTO9	0.0028698	Inhibitor		CUTO8	0.0055534	Control
		STE1	0.022418	Control			CUTO9	0.00211245	Inhibitor		CUTO8	0.0189364	Control
		STE1	0.0300166	Control			CUTO9	0.00659119	Inhibitor		CUTO8	0.0070974	Control
		STE1	0.0169726	Control			CUTO9	0.00213008	Inhibitor		CUTO8	0.00653362	Control
		STE1	0.0249165	Control			CUTO9	0.00126281	Inhibitor		CUTO8	0.00715591	Control
		STE1	0.0245544	Control			CUTO9	0.00133922	Inhibitor		CUTO8	0.00744962	Control
		STE1	0.0292792	Control			CUTO9	0.00124537	Inhibitor		CUTO8	0.00291489	Control
		STE1	0.0164261	Control			CUTO9	0.00155682	Inhibitor		CUTO8	0.0115291	Control
		STE1	0.00540064	Control			CUTO9	0.00112008	Inhibitor		CUTO8	0.00500587	Control
		STE1	0.0321136	Control			CUTO9	0.00133219	Inhibitor		CUTO8	0.00767524	Control
		STE1	0.0272611	Control			CUTO9	0.00139019	Inhibitor		CUTO8	0.00409198	Control
		STE1	0.0374477	Control			CUTO9	0.00166883	Inhibitor		CUTO8	0.0110694	Control
		STE1	0.0246624	Control			CUTO9	0.00157592	Inhibitor		CUTO8	0.00661319	Control
		STE1	0.0288977	Control			CUTO9	0.00116289	Inhibitor		CUTO8	0.0073556	Control
		STE1	0.0259273	Control			CUTO9	0.00101051	Inhibitor		CUTO8	0.00992841	Control
		STE1	0.0252279	Control			CUTO9	0.00133643	Inhibitor		CUTO8	0.00595197	Control
		STE1	0.033554	Control			CUTO9	0.00193432	Inhibitor		CUTO8	0.00341084	Control
		STE1	0.0244466	Control			CUTO9	0.00139364	Inhibitor		CUTO8	0.0135985	Control
		STE1	0.0219558	Control			CUTO9	0.00120238	Inhibitor		CUTO8	0.012659	Control
		STE1	0.0213113	Control			CUTO9	0.00138107	Inhibitor		CUTO8	0.00627274	Control
		STE1	0.0205185	Control			CUTO9	0.00139859	Inhibitor		CUTO8	0.00483029	Control
		STE1	0.0190304	Control			CUTO9	0.001624	Inhibitor		CUTO8	0.00843748	Control
		STE1	0.0217536	Control			CUTO9	0.0024854	Inhibitor		CUTO8	0.0202566	Control
		STE1	0.0234269	Control			CUTO9	0.00172736	Inhibitor		CUTO8	0.0171057	Control
		STE1	0.0238918	Control			CUTO9	0.00209778	Inhibitor		CUTO8	0.0221559	Control
		STE1	0.0204593	Control			CUTO9	0.00142203	Inhibitor		CUTO8	0.0100393	Control
		STE1	0.0244256	Control			CUTO9	0.00160812	Inhibitor		CUTO8	0.0130249	Control
		STE1	0.0248571	Control			CUTO9	0.00124142	Inhibitor		CUTO8	0.0131816	Control
		STE1	0.0151591	Control			CUTO9	0.00225497	Inhibitor		CUTO8	0.0349219	Control
		STE1	0.0291406	Control			CUTO9	0.00179898	Inhibitor		CUTO8	0.0122839	Control
		STE1	0.0254437	Control			CUTO9	0.00195307	Inhibitor		CUTO8	0.00980286	Control
		STE1	0.0225517	Control			CUTO9	0.0013803	Inhibitor		CUTO8	0.00963151	Control
		STE1	0.0229648	Control			CUTO9	0.00179307	Inhibitor		CUTO8	0.00789178	Control
		STE1	0.0129182	Control			CUTO9	0.00204716	Inhibitor		CUTO8	0.013423	Control
		STE1	0.0248581	Control			CUTO9	0.00180279	Inhibitor		CUTO8	0.0124431	Control
		STE1	0.012258	Control			CUTO9	0.00233041	Inhibitor		CUTO8	0.0127003	Control
		STE1	0.019481	Control			CUTO9	0.00138417	Inhibitor		CUTO8	0.00956626	Control
		STE1	0.028444	Control			CUTO9	0.00141775	Inhibitor		CUTO8	0.0193956	Control
		STE1	0.01847	Control			CUTO9	0.0106309	Inhibitor		CUTO8	0.00871453	Control
		STE1	0.0319345	Control			CUTO9	0.00159302	Inhibitor		CUTO8	0.0235819	Control
		STE1	0.0260966	Control			CUTO9	0.00114798	Inhibitor		CUTO8	0.0166954	Control
		STE1	0.0167375	Control			CUTO9	0.0121714	Inhibitor		CUTO8	0.0363639	Control
		STE1	0.0215635	Control			CUTO9	0.00243815	Inhibitor		CUTO8	0.0185755	Control
		STE1	0.0187256	Control			CUTO9	0.00113536	Inhibitor		CUTO8	0.0149079	Control
		STE1	0.0220294	Control			CUTO9	0.00657262	Inhibitor		CUTO8	0.0129203	Control
		STE1	0.011001	Control			CUTO9	0.00453673	Inhibitor		CUTO8	0.00644748	Control
		STE1	0.0331158	Control			CUTO9	0.00140027	Inhibitor		CUTO8	0.00867475	Control
		STE1	0.0219835	Control			CUTO9	0.00115303	Inhibitor		CUTO8	0.00940545	Control
		STE1	0.0245141	Control			CUTO9	0.00225585	Inhibitor		CUTO8	0.00706209	Control
		STE1	0.0183362	Control			CUTO9	0.00208146	Inhibitor		CUTO8	0.00997402	Control
		STE1	0.0212888	Control			CUTO9	0.00145314	Inhibitor		CUTO8	0.00978533	Control
		STE1	0.0223316	Control			CUTO9	0.00169012	Inhibitor		CUTO8	0.00556234	Control
		STE1	0.022529	Control			CUTO9	0.00191722	Inhibitor		CUTO8	0.0152149	Control
		STE1	0.024411	Control			CUTO9	0.0013137	Inhibitor		CUTO8	0.00518663	Control
		STE1	0.0135335	Control			CUTO9	0.00129171	Inhibitor		CUTO8	0.0049073	Control
		STE1	0.0230551	Control			CUTO9	0.00217868	Inhibitor		CUTO8	0.010302	Control
		STE1	0.022452	Control			CUTO9	0.000937724	Inhibitor		CUTO8	0.0108932	Control
		STE1	0.0183282	Control			CUTO9	0.00107686	Inhibitor		CUTO8	0.00630702	Control
		STE1	0.0183224	Control			CUTO9	0.000798763	Inhibitor		CUTO8	0.0107629	Control
		STE1	0.0189324	Control			CUTO9	0.00123748	Inhibitor		CUTO8	0.00741352	Control
		STE1	0.0226828	Control			CUTO9	0.00136764	Inhibitor		CUTO8	0.00837121	Control
		STE1	0.0217704	Control			CUTO9	0.00108802	Inhibitor		CUTO8	0.00596166	Control
		STE1	0.0278303	Control			CUTO9	0.001345	Inhibitor		CUTO8	0.0116373	Control
		STE1	0.0245854	Control			CUTO9	0.00139255	Inhibitor		CUTO8	0.00345281	Control
		STE1	0.0187108	Control			CUTO9	0.00191222	Inhibitor		CUTO8	0.00770647	Control
		STE1	0.018409	Control			CUTO9	0.00129572	Inhibitor		CUTO8	0.0336444	Control
		STE1	0.0145015	Control			CUTO9	0.00177372	Inhibitor		CUTO8	0.0127829	Control
		STE1	0.0246194	Control			CUTO9	0.00130221	Inhibitor		CUTO8	0.0219841	Control
		STE1	0.0229166	Control			CUTO9	0.00191215	Inhibitor		CUTO8	0.00413222	Control
		STE1	0.0219377	Control			CUTO9	0.00107767	Inhibitor		CUTO8	0.00952343	Control
		STE1	0.0167171	Control			CUTO9	0.0012708	Inhibitor		CUTO8	0.00616937	Control
		STE1	0.00878837	Control			CUTO9	0.00170863	Inhibitor		CUTO8	0.00509775	Control
		STE1	0.0254711	Control			CUTO9	0.0012131	Inhibitor		CUTO8	0.00771867	Control
		STE1	0.0245855	Control			CUTO9	0.00127684	Inhibitor		CUTO8	0.011708	Control
		STE1	0.028473	Control			CUTO9	0.001597	Inhibitor		CUTO8	0.01544	Control
		STE1	0.0152248	Control			CUTO9	0.00194673	Inhibitor		CUTO8	0.00675489	Control
		STE1	0.0170716	Control			CUTO9	0.00111651	Inhibitor		CUTO8	0.010126	Control
[truncated: 16,010 more rows]

## Sheet: Figure_2F
Density Plot										Bar Graphs
WellID	CellLine	mean ppERK	Treatment		WellID	CellLine	mean ppERK	Treatment		CellLine	norm ppERK	num	Treatment		CellLine	norm ppERK	num	Treatment
E07	SY5Y	0.00843975	Control		E04	Kely	0.010332	Control		SY5Y	1.14255	2581	Control		Kely	1.66382	430	Control
E07	SY5Y	0.00610396	Control		E04	Kely	0.0116038	Control		SY5Y	1.20516	2489	Control		Kely	1.89107	298	Control
E07	SY5Y	0.012741	Control		E04	Kely	0.0333525	Control		SY5Y	1.09008	2606	Control		Kely	0.866091	601	Control
E07	SY5Y	0.00940864	Control		E04	Kely	0.0347486	Control		SY5Y	1	1805	Inhibitor		Kely	1	405	Inhibitor
E07	SY5Y	0.0155148	Control		E04	Kely	0.0110446	Control		SY5Y	1	1778	Inhibitor		Kely	1	239	Inhibitor
E07	SY5Y	0.0115432	Control		E04	Kely	0.0142068	Control		SY5Y	1	1865	Inhibitor		Kely	1	221	Inhibitor
E07	SY5Y	0.0107401	Control		E04	Kely	0.0082799	Control		SY5Y	3.55508	2022	EGF		Kely	4.15762	348	EGF
E07	SY5Y	0.00551403	Control		E04	Kely	0.00867036	Control		SY5Y	3.46171	1699	EGF		Kely	3.75322	286	EGF
E07	SY5Y	0.00520054	Control		E04	Kely	0.0117852	Control		SY5Y	4.13663	2235	EGF		Kely	2.27997	429	EGF
E07	SY5Y	0.00732606	Control		E04	Kely	0.00761943	Control		SY5Y	4.13503	2227	EGF+Inhibitor		Kely	4.14905	335	EGF+Inhibitor
E07	SY5Y	0.00402857	Control		E04	Kely	0.00857463	Control		SY5Y	3.70951	1906	EGF+Inhibitor		Kely	3.87211	406	EGF+Inhibitor
E07	SY5Y	0.0109819	Control		E04	Kely	0.0223865	Control		SY5Y	2.54185	2696	EGF+Inhibitor		Kely	2.73866	293	EGF+Inhibitor
E07	SY5Y	0.00447386	Control		E04	Kely	0.020087	Control
E07	SY5Y	0.0042512	Control		E04	Kely	0.00886809	Control
E07	SY5Y	0.0118207	Control		E04	Kely	0.0231883	Control
E07	SY5Y	0.00461617	Control		E04	Kely	0.0314058	Control
E07	SY5Y	0.0127908	Control		E04	Kely	0.0140163	Control
E07	SY5Y	0.00508108	Control		E04	Kely	0.0132068	Control
E07	SY5Y	0.00808165	Control		E04	Kely	0.0108359	Control
E07	SY5Y	0.00515397	Control		E04	Kely	0.0113239	Control
E07	SY5Y	0.00866489	Control		E04	Kely	0.0107255	Control
E07	SY5Y	0.00942176	Control		E04	Kely	0.00220376	Control
E07	SY5Y	0.0107673	Control		E04	Kely	0.00831062	Control
E07	SY5Y	0.00682344	Control		E04	Kely	0.0100795	Control
E07	SY5Y	0.00649287	Control		E04	Kely	0.0131425	Control
E07	SY5Y	0.00678025	Control		E04	Kely	0.0094318	Control
E07	SY5Y	0.00652752	Control		E04	Kely	0.00943023	Control
E07	SY5Y	0.00797129	Control		E04	Kely	0.0126645	Control
E07	SY5Y	0.00782033	Control		E04	Kely	0.034082	Control
E07	SY5Y	0.0120388	Control		E04	Kely	0.00921913	Control
E07	SY5Y	0.00933588	Control		E04	Kely	0.0110947	Control
E07	SY5Y	0.00694636	Control		E04	Kely	0.0201664	Control
E07	SY5Y	0.00857523	Control		E04	Kely	0.0150113	Control
E07	SY5Y	0.0063465	Control		E04	Kely	0.026889	Control
E07	SY5Y	0.00668748	Control		E04	Kely	0.0232748	Control
E07	SY5Y	0.0120282	Control		E04	Kely	0.0267152	Control
E07	SY5Y	0.0160391	Control		E04	Kely	0.0225936	Control
E07	SY5Y	0.00521399	Control		E04	Kely	0.0209715	Control
E07	SY5Y	0.0105988	Control		E04	Kely	0.029139	Control
E07	SY5Y	0.00778735	Control		E04	Kely	0.0225895	Control
E07	SY5Y	0.00598508	Control		E04	Kely	0.0080031	Control
E07	SY5Y	0.00514551	Control		E04	Kely	0.010111	Control
E07	SY5Y	0.00731559	Control		E04	Kely	0.011925	Control
E07	SY5Y	0.035757	Control		E04	Kely	0.00761613	Control
E07	SY5Y	0.0106193	Control		E04	Kely	0.0124623	Control
E07	SY5Y	0.0115095	Control		E04	Kely	0.00824633	Control
E07	SY5Y	0.00853855	Control		E04	Kely	0.00899799	Control
E07	SY5Y	0.00752353	Control		E04	Kely	0.0160533	Control
E07	SY5Y	0.00529508	Control		E04	Kely	0.00854111	Control
E07	SY5Y	0.00821491	Control		E04	Kely	0.0100098	Control
E07	SY5Y	0.00778784	Control		E04	Kely	0.0109594	Control
E07	SY5Y	0.0087316	Control		E04	Kely	0.0107528	Control
E07	SY5Y	0.00802456	Control		E04	Kely	0.00942678	Control
E07	SY5Y	0.0105937	Control		E04	Kely	0.0177049	Control
E07	SY5Y	0.00491018	Control		E04	Kely	0.0121321	Control
E07	SY5Y	0.0118437	Control		E04	Kely	0.00889743	Control
E07	SY5Y	0.0124386	Control		E04	Kely	0.00997579	Control
E07	SY5Y	0.00971144	Control		E04	Kely	0.0123691	Control
E07	SY5Y	0.00478942	Control		E04	Kely	0.0213108	Control
E07	SY5Y	0.00676613	Control		E04	Kely	0.0206178	Control
E07	SY5Y	0.00646931	Control		E04	Kely	0.0182363	Control
E07	SY5Y	0.00693013	Control		E04	Kely	0.0183637	Control
E07	SY5Y	0.00697026	Control		E04	Kely	0.0116593	Control
E07	SY5Y	0.01751	Control		E04	Kely	0.0176879	Control
E07	SY5Y	0.00651822	Control		E04	Kely	0.0144679	Control
E07	SY5Y	0.00756403	Control		E04	Kely	0.0163006	Control
E07	SY5Y	0.00743157	Control		E04	Kely	0.00763504	Control
E07	SY5Y	0.0147221	Control		E04	Kely	0.00791029	Control
E07	SY5Y	0.00628914	Control		E04	Kely	0.0083097	Control
E07	SY5Y	0.00875685	Control		E04	Kely	0.0147399	Control
E07	SY5Y	0.00730751	Control		E04	Kely	0.01169	Control
E07	SY5Y	0.0143776	Control		E04	Kely	0.0207953	Control
E07	SY5Y	0.00581817	Control		E04	Kely	0.0185864	Control
E07	SY5Y	0.00836308	Control		E04	Kely	0.0226144	Control
E07	SY5Y	0.00730398	Control		E04	Kely	0.0134365	Control
E07	SY5Y	0.00606668	Control		E04	Kely	0.0104195	Control
E07	SY5Y	0.00580851	Control		E04	Kely	0.0234221	Control
E07	SY5Y	0.0114267	Control		E04	Kely	0.0148262	Control
E07	SY5Y	0.00869239	Control		E04	Kely	0.0126063	Control
E07	SY5Y	0.00848614	Control		E04	Kely	0.0138945	Control
E07	SY5Y	0.0058719	Control		E04	Kely	0.0138909	Control
E07	SY5Y	0.00863129	Control		E04	Kely	0.0250711	Control
E07	SY5Y	0.00919775	Control		E04	Kely	0.0108635	Control
E07	SY5Y	0.00806512	Control		E04	Kely	0.0111076	Control
E07	SY5Y	0.0056809	Control		E04	Kely	0.0080522	Control
E07	SY5Y	0.00645198	Control		E04	Kely	0.0120708	Control
E07	SY5Y	0.00675912	Control		E04	Kely	0.0103706	Control
E07	SY5Y	0.00895311	Control		E04	Kely	0.0101826	Control
E07	SY5Y	0.0123644	Control		E04	Kely	0.0164422	Control
E07	SY5Y	0.00740383	Control		E04	Kely	0.0160711	Control
E07	SY5Y	0.0145859	Control		E04	Kely	0.0176096	Control
E07	SY5Y	0.00597016	Control		E04	Kely	0.0198361	Control
E07	SY5Y	0.0087896	Control		E04	Kely	0.0157596	Control
E07	SY5Y	0.00657396	Control		E04	Kely	0.0132654	Control
E07	SY5Y	0.0128235	Control		E04	Kely	0.0251996	Control
E07	SY5Y	0.00622612	Control		E04	Kely	0.0131382	Control
E07	SY5Y	0.00707598	Control		E04	Kely	0.0221524	Control
E07	SY5Y	0.0139007	Control		E04	Kely	0.00902235	Control
E07	SY5Y	0.00791093	Control		E04	Kely	0.0165942	Control
E07	SY5Y	0.0149937	Control		E04	Kely	0.0107148	Control
E07	SY5Y	0.0110374	Control		E04	Kely	0.00955764	Control
E07	SY5Y	0.0504836	Control		E04	Kely	0.0127751	Control
E07	SY5Y	0.0131473	Control		E04	Kely	0.0200412	Control
E07	SY5Y	0.00653173	Control		E04	Kely	0.0146893	Control
E07	SY5Y	0.00677785	Control		E04	Kely	0.0120695	Control
E07	SY5Y	0.0070026	Control		E04	Kely	0.0127798	Control
E07	SY5Y	0.00634581	Control		E04	Kely	0.0105536	Control
E07	SY5Y	0.0178512	Control		E04	Kely	0.00774429	Control
E07	SY5Y	0.00582506	Control		E04	Kely	0.0153967	Control
E07	SY5Y	0.00479027	Control		E04	Kely	0.0160624	Control
E07	SY5Y	0.00832019	Control		E04	Kely	0.0739649	Control
E07	SY5Y	0.0107141	Control		E04	Kely	0.0119731	Control
E07	SY5Y	0.0162666	Control		E04	Kely	0.0102016	Control
E07	SY5Y	0.00921231	Control		E04	Kely	0.0125122	Control
E07	SY5Y	0.0117059	Control		E04	Kely	0.0139989	Control
E07	SY5Y	0.00869977	Control		E04	Kely	0.0168596	Control
E07	SY5Y	0.00647106	Control		E04	Kely	0.0280333	Control
E07	SY5Y	0.00990868	Control		E04	Kely	0.0151117	Control
E07	SY5Y	0.00911123	Control		E04	Kely	0.0200693	Control
E07	SY5Y	0.00774313	Control		E04	Kely	0.0227205	Control
E07	SY5Y	0.00876103	Control		E04	Kely	0.0131085	Control
E07	SY5Y	0.0130866	Control		E04	Kely	0.0191155	Control
E07	SY5Y	0.0104511	Control		E04	Kely	0.0158091	Control
E07	SY5Y	0.00580077	Control		E04	Kely	0.0157251	Control
E07	SY5Y	0.0054923	Control		E04	Kely	0.0166858	Control
E07	SY5Y	0.00924702	Control		E04	Kely	0.0255016	Control
E07	SY5Y	0.00652174	Control		E04	Kely	0.0185409	Control
E07	SY5Y	0.00575587	Control		E04	Kely	0.0264956	Control
E07	SY5Y	0.0118178	Control		E04	Kely	0.0204358	Control
E07	SY5Y	0.00525587	Control		E04	Kely	0.0190998	Control
E07	SY5Y	0.00704027	Control		E04	Kely	0.0227786	Control
E07	SY5Y	0.00736968	Control		E04	Kely	0.0949446	Control
E07	SY5Y	0.0052974	Control		E04	Kely	0.0087657	Control
E07	SY5Y	0.0108817	Control		E04	Kely	0.0399954	Control
E07	SY5Y	0.00377408	Control		E04	Kely	0.0856354	Control
E07	SY5Y	0.00926468	Control		E04	Kely	0.0125699	Control
E07	SY5Y	0.00718528	Control		E04	Kely	0.0239288	Control
E07	SY5Y	0.00523368	Control		E04	Kely	0.0117296	Control
E07	SY5Y	0.00956155	Control		E04	Kely	0.00861339	Control
E07	SY5Y	0.00551753	Control		E04	Kely	0.0118473	Control
E07	SY5Y	0.0096537	Control		E04	Kely	0.0062432	Control
E07	SY5Y	0.00895385	Control		E04	Kely	0.00965346	Control
E07	SY5Y	0.00770564	Control		E04	Kely	0.00861796	Control
E07	SY5Y	0.00684209	Control		E04	Kely	0.0181027	Control
E07	SY5Y	0.0110675	Control		E04	Kely	0.0122447	Control
E07	SY5Y	0.0048344	Control		E04	Kely	0.017055	Control
E07	SY5Y	0.00415904	Control		E04	Kely	0.00860426	Control
E07	SY5Y	0.00644264	Control		E04	Kely	0.0108092	Control
E07	SY5Y	0.00945832	Control		E04	Kely	0.0286864	Control
E07	SY5Y	0.0153389	Control		E04	Kely	0.0121246	Control
E07	SY5Y	0.0103329	Control		E04	Kely	0.00993402	Control
E07	SY5Y	0.00524489	Control		E04	Kely	0.0112269	Control
E07	SY5Y	0.0295098	Control		E04	Kely	0.00965165	Control
E07	SY5Y	0.05887	Control		E04	Kely	0.00964978	Control
E07	SY5Y	0.00782374	Control		E04	Kely	0.0126928	Control
E07	SY5Y	0.00669462	Control		E04	Kely	0.00851609	Control
E07	SY5Y	0.014646	Control		E04	Kely	0.0113178	Control
E07	SY5Y	0.0120852	Control		E04	Kely	0.0233477	Control
E07	SY5Y	0.010191	Control		E04	Kely	0.00775978	Control
E07	SY5Y	0.0139676	Control		E04	Kely	0.011844	Control
E07	SY5Y	0.016679	Control		E04	Kely	0.0194451	Control
E07	SY5Y	0.0348079	Control		E04	Kely	0.0146859	Control
E07	SY5Y	0.0153222	Control		E04	Kely	0.0122764	Control
E07	SY5Y	0.0140011	Control		E04	Kely	0.0116928	Control
E07	SY5Y	0.00895763	Control		E04	Kely	0.0169913	Control
E07	SY5Y	0.0307996	Control		E04	Kely	0.0380174	Control
E07	SY5Y	0.0134906	Control		E04	Kely	0.0212002	Control
E07	SY5Y	0.0103626	Control		E04	Kely	0.00986275	Control
E07	SY5Y	0.00556357	Control		E04	Kely	0.0248445	Control
E07	SY5Y	0.00957951	Control		E04	Kely	0.0208375	Control
E07	SY5Y	0.00888273	Control		E04	Kely	0.00943003	Control
E07	SY5Y	0.00659863	Control		E04	Kely	0.0282753	Control
E07	SY5Y	0.00504298	Control		E04	Kely	0.0258879	Control
E07	SY5Y	0.00489256	Control		E04	Kely	0.0148896	Control
E07	SY5Y	0.00734683	Control		E04	Kely	0.0106312	Control
E07	SY5Y	0.00489876	Control		E04	Kely	0.00845158	Control
E07	SY5Y	0.00687583	Control		E04	Kely	0.0102157	Control
E07	SY5Y	0.00607636	Control		E04	Kely	0.0101409	Control
E07	SY5Y	0.00504782	Control		E04	Kely	0.0167975	Control
E07	SY5Y	0.00450794	Control		E04	Kely	0.0109039	Control
E07	SY5Y	0.00710309	Control		E04	Kely	0.00849264	Control
E07	SY5Y	0.00862993	Control		E04	Kely	0.0171224	Control
E07	SY5Y	0.0232927	Control		E04	Kely	0.0260279	Control
E07	SY5Y	0.00510526	Control		E04	Kely	0.0143209	Control
E07	SY5Y	0.00717454	Control		E04	Kely	0.0107812	Control
E07	SY5Y	0.00626701	Control		E04	Kely	0.0267075	Control
E07	SY5Y	0.00677959	Control		E04	Kely	0.0221857	Control
E07	SY5Y	0.00844861	Control		E04	Kely	0.00904561	Control
E07	SY5Y	0.00514894	Control		E04	Kely	0.00890104	Control
E07	SY5Y	0.014586	Control		E04	Kely	0.00952542	Control
E07	SY5Y	0.00699955	Control		E04	Kely	0.0367901	Control
E07	SY5Y	0.00695631	Control		E04	Kely	0.0246221	Control
E07	SY5Y	0.0160426	Control		E04	Kely	0.008312	Control
E07	SY5Y	0.00642928	Control		E04	Kely	0.0188168	Control
E07	SY5Y	0.00733265	Control		E04	Kely	0.0118634	Control
E07	SY5Y	0.0136314	Control		E04	Kely	0.00758988	Control
E07	SY5Y	0.00395282	Control		E04	Kely	0.0105433	Control
E07	SY5Y	0.0129398	Control		E04	Kely	0.0158468	Control
E07	SY5Y	0.00590411	Control		E04	Kely	0.0151552	Control
E07	SY5Y	0.00581317	Control		E04	Kely	0.0122066	Control
E07	SY5Y	0.0112486	Control		E04	Kely	0.016697	Control
E07	SY5Y	0.00533923	Control		E04	Kely	0.0116918	Control
E07	SY5Y	0.00657961	Control		E04	Kely	0.0117947	Control
E07	SY5Y	0.00623915	Control		E04	Kely	0.0106974	Control
E07	SY5Y	0.00757089	Control		E04	Kely	0.008715	Control
E07	SY5Y	0.0056097	Control		E04	Kely	0.024099	Control
E07	SY5Y	0.0109719	Control		E04	Kely	0.0100451	Control
E07	SY5Y	0.00684428	Control		E04	Kely	0.00945873	Control
E07	SY5Y	0.00641729	Control		E04	Kely	0.0117725	Control
E07	SY5Y	0.0101738	Control		E04	Kely	0.0113607	Control
E07	SY5Y	0.00683676	Control		E04	Kely	0.0102872	Control
E07	SY5Y	0.00630469	Control		E04	Kely	0.0100026	Control
E07	SY5Y	0.00645904	Control		E04	Kely	0.0185685	Control
E07	SY5Y	0.0107603	Control		E04	Kely	0.00867759	Control
E07	SY5Y	0.0045998	Control		E04	Kely	0.00974378	Control
E07	SY5Y	0.01052	Control		E04	Kely	0.00668812	Control
E07	SY5Y	0.00988325	Control		E04	Kely	0.01743	Control
E07	SY5Y	0.00439792	Control		E04	Kely	0.0179939	Control
E07	SY5Y	0.0084485	Control		E04	Kely	0.0212953	Control
E07	SY5Y	0.00969073	Control		E04	Kely	0.0139976	Control
E07	SY5Y	0.00654013	Control		E04	Kely	0.0290094	Control
E07	SY5Y	0.0101896	Control		E04	Kely	0.0248713	Control
E07	SY5Y	0.00450751	Control		E04	Kely	0.0173488	Control
E07	SY5Y	0.0127352	Control		E04	Kely	0.0098582	Control
E07	SY5Y	0.00623836	Control		E04	Kely	0.00979146	Control
E07	SY5Y	0.0302703	Control		E04	Kely	0.0250144	Control
E07	SY5Y	0.0099319	Control		E04	Kely	0.00870732	Control
E07	SY5Y	0.00930786	Control		E04	Kely	0.0122717	Control
E07	SY5Y	0.0142265	Control		E04	Kely	0.0141583	Control
E07	SY5Y	0.00587504	Control		E04	Kely	0.0215598	Control
E07	SY5Y	0.0104197	Control		E04	Kely	0.0140463	Control
E07	SY5Y	0.00622244	Control		E04	Kely	0.00834939	Control
E07	SY5Y	0.00780034	Control		E04	Kely	0.0135408	Control
E07	SY5Y	0.00725516	Control		E04	Kely	0.0090716	Control
E07	SY5Y	0.00452164	Control		E04	Kely	0.00924708	Control
E07	SY5Y	0.00548902	Control		E04	Kely	0.0221444	Control
E07	SY5Y	0.0043583	Control		E04	Kely	0.0147912	Control
E07	SY5Y	0.00792064	Control		E04	Kely	0.0128468	Control
E07	SY5Y	0.00911081	Control		E04	Kely	0.0186319	Control
E07	SY5Y	0.0639535	Control		E04	Kely	0.0149702	Control
E07	SY5Y	0.00566437	Control		E04	Kely	0.0146666	Control
E07	SY5Y	0.0101693	Control		E04	Kely	0.0184199	Control
E07	SY5Y	0.016418	Control		E04	Kely	0.0130134	Control
E07	SY5Y	0.00518145	Control		E04	Kely	0.0135987	Control
E07	SY5Y	0.00692083	Control		E04	Kely	0.0120243	Control
E07	SY5Y	0.0108793	Control		E04	Kely	0.0107777	Control
E07	SY5Y	0.0064809	Control		E04	Kely	0.00770213	Control
E07	SY5Y	0.00641004	Control		E04	Kely	0.00807529	Control
E07	SY5Y	0.00530913	Control		E04	Kely	0.0106415	Control
E07	SY5Y	0.0139364	Control		E04	Kely	0.0111782	Control
E07	SY5Y	0.00559716	Control		E04	Kely	0.0292552	Control
E07	SY5Y	0.015661	Control		E04	Kely	0.0102227	Control
E07	SY5Y	0.00738354	Control		E04	Kely	0.0130744	Control
E07	SY5Y	0.00876838	Control		E04	Kely	0.0180403	Control
E07	SY5Y	0.00491234	Control		E04	Kely	0.0280755	Control
E07	SY5Y	0.00475873	Control		E04	Kely	0.01541	Control
E07	SY5Y	0.00865996	Control		E04	Kely	0.0157705	Control
E07	SY5Y	0.00557657	Control		E04	Kely	0.0269957	Control
E07	SY5Y	0.0078749	Control		E04	Kely	0.0232847	Control
E07	SY5Y	0.00916912	Control		E04	Kely	0.00989998	Control
E07	SY5Y	0.00407114	Control		E04	Kely	0.00945426	Control
E07	SY5Y	0.00816945	Control		E04	Kely	0.00933828	Control
E07	SY5Y	0.00862516	Control		E04	Kely	0.0112331	Control
E07	SY5Y	0.00734568	Control		E04	Kely	0.0100871	Control
E07	SY5Y	0.00687612	Control		E04	Kely	0.0254589	Control
E07	SY5Y	0.0115199	Control		E04	Kely	0.00971292	Control
E07	SY5Y	0.0073974	Control		E04	Kely	0.00866847	Control
E07	SY5Y	0.00417379	Control		E04	Kely	0.0231739	Control
E07	SY5Y	0.0102536	Control		E04	Kely	0.0255775	Control
E07	SY5Y	0.00449083	Control		E04	Kely	0.0137149	Control
E07	SY5Y	0.00468819	Control		E04	Kely	0.0114566	Control
E07	SY5Y	0.00775185	Control		E04	Kely	0.0106935	Control
E07	SY5Y	0.00473236	Control		E04	Kely	0.0109886	Control
E07	SY5Y	0.00832928	Control		E04	Kely	0.018311	Control
E07	SY5Y	0.00490577	Control		E04	Kely	0.0158998	Control
E07	SY5Y	0.00363701	Control		E04	Kely	0.0133541	Control
E07	SY5Y	0.00328011	Control		E04	Kely	0.0171955	Control
E07	SY5Y	0.00672453	Control		E04	Kely	0.00998621	Control
E07	SY5Y	0.0043892	Control		E04	Kely	0.00751888	Control
E07	SY5Y	0.00458299	Control		E04	Kely	0.00918612	Control
E07	SY5Y	0.00734219	Control		E04	Kely	0.0133337	Control
E07	SY5Y	0.00768583	Control		E04	Kely	0.0916848	Control
E07	SY5Y	0.00636273	Control		E04	Kely	0.0828736	Control
E07	SY5Y	0.00400628	Control		E04	Kely	0.00978268	Control
E07	SY5Y	0.0075757	Control		E04	Kely	0.0101357	Control
E07	SY5Y	0.0116806	Control		E04	Kely	0.00587656	Control
E07	SY5Y	0.00519561	Control		E04	Kely	0.00320284	Control
E07	SY5Y	0.00751131	Control		E04	Kely	0.0194292	Control
E07	SY5Y	0.00759616	Control		E04	Kely	0.0110273	Control
E07	SY5Y	0.0105997	Control		E04	Kely	0.0195832	Control
E07	SY5Y	0.0150423	Control		E04	Kely	0.00812299	Control
E07	SY5Y	0.012788	Control		E04	Kely	0.0151799	Control
E07	SY5Y	0.00375276	Control		E04	Kely	0.0356449	Control
E07	SY5Y	0.0118683	Control		E04	Kely	0.00847772	Control
E07	SY5Y	0.00582909	Control		E04	Kely	0.0130045	Control
E07	SY5Y	0.00888527	Control		E04	Kely	0.016237	Control
E07	SY5Y	0.00991758	Control		E04	Kely	0.0104101	Control
E07	SY5Y	0.00711271	Control		E04	Kely	0.0278311	Control
E07	SY5Y	0.0126711	Control		E04	Kely	0.00990887	Control
E07	SY5Y	0.0119471	Control		E04	Kely	0.0122217	Control
E07	SY5Y	0.00810913	Control		E04	Kely	0.00821475	Control
E07	SY5Y	0.00549603	Control		E04	Kely	0.00962603	Control
E07	SY5Y	0.00806025	Control		E04	Kely	0.0116132	Control
E07	SY5Y	0.0129421	Control		E04	Kely	0.0111909	Control
E07	SY5Y	0.011076	Control		E04	Kely	0.0207633	Control
E07	SY5Y	0.00755792	Control		E04	Kely	0.0149714	Control
E07	SY5Y	0.00914586	Control		E04	Kely	0.0246735	Control
E07	SY5Y	0.00684968	Control		E04	Kely	0.012981	Control
E07	SY5Y	0.00365729	Control		E04	Kely	0.00639202	Control
E07	SY5Y	0.00708621	Control		E04	Kely	0.010327	Control
E07	SY5Y	0.00669742	Control		E04	Kely	0.0105886	Control
E07	SY5Y	0.00391105	Control		E04	Kely	0.0101791	Control
E07	SY5Y	0.0138345	Control		E04	Kely	0.0123872	Control
E07	SY5Y	0.00739052	Control		E04	Kely	0.00892483	Control
E07	SY5Y	0.00620681	Control		E04	Kely	0.00980611	Control
E07	SY5Y	0.00529752	Control		E04	Kely	0.00717465	Control
E07	SY5Y	0.00555246	Control		E04	Kely	0.00885199	Control
E07	SY5Y	0.00609839	Control		E04	Kely	0.0102735	Control
E07	SY5Y	0.00487494	Control		E04	Kely	0.00848728	Control
E07	SY5Y	0.0109539	Control		E04	Kely	0.00656064	Control
E07	SY5Y	0.0123843	Control		E04	Kely	0.0138783	Control
E07	SY5Y	0.00444652	Control		E04	Kely	0.0174405	Control
E07	SY5Y	0.0312942	Control		E04	Kely	0.0153233	Control
E07	SY5Y	0.0201511	Control		E04	Kely	0.0181759	Control
E07	SY5Y	0.0139554	Control		E04	Kely	0.0188104	Control
E07	SY5Y	0.00906589	Control		E04	Kely	0.00747797	Control
E07	SY5Y	0.00986048	Control		E04	Kely	0.00977851	Control
E07	SY5Y	0.0104732	Control		E04	Kely	0.00775396	Control
E07	SY5Y	0.00952784	Control		E04	Kely	0.00858578	Control
E07	SY5Y	0.0168972	Control		E04	Kely	0.0112641	Control
E07	SY5Y	0.0138668	Control		E04	Kely	0.0130337	Control
E07	SY5Y	0.0146717	Control		E04	Kely	0.0164131	Control
E07	SY5Y	0.00767326	Control		E04	Kely	0.00953562	Control
E07	SY5Y	0.0082115	Control		E04	Kely	0.00883953	Control
E07	SY5Y	0.012469	Control		E04	Kely	0.00846361	Control
E07	SY5Y	0.00680097	Control		E04	Kely	0.0312744	Control
E07	SY5Y	0.0113322	Control		E04	Kely	0.0110834	Control
E07	SY5Y	0.014082	Control		E04	Kely	0.0103443	Control
E07	SY5Y	0.00768298	Control		E04	Kely	0.00945585	Control
E07	SY5Y	0.0150295	Control		E04	Kely	0.0170199	Control
E07	SY5Y	0.0174556	Control		E04	Kely	0.0160037	Control
E07	SY5Y	0.00708451	Control		E04	Kely	0.0189004	Control
E07	SY5Y	0.0080052	Control		E04	Kely	0.0181961	Control
E07	SY5Y	0.0106639	Control		E04	Kely	0.0905551	Control
E07	SY5Y	0.0135044	Control		E04	Kely	0.0253356	Control
E07	SY5Y	0.0142969	Control		E04	Kely	0.0243934	Control
E07	SY5Y	0.0125025	Control		E04	Kely	0.00882899	Control
E07	SY5Y	0.0148323	Control		E04	Kely	0.0188041	Control
E07	SY5Y	0.014415	Control		E04	Kely	0.00959463	Control
E07	SY5Y	0.00652629	Control		E04	Kely	0.0110442	Control
E07	SY5Y	0.00632796	Control		E04	Kely	0.00707422	Control
E07	SY5Y	0.0127091	Control		E04	Kely	0.0151027	Control
E07	SY5Y	0.00623979	Control		E04	Kely	0.0106476	Control
E07	SY5Y	0.00778041	Control		E04	Kely	0.0152911	Control
E07	SY5Y	0.0169802	Control		E04	Kely	0.0148144	Control
E07	SY5Y	0.00843764	Control		E04	Kely	0.0196832	Control
E07	SY5Y	0.00557709	Control		E04	Kely	0.0111657	Control
E07	SY5Y	0.0113536	Control		E04	Kely	0.0193784	Control
E07	SY5Y	0.00816411	Control		E04	Kely	0.0197655	Control
E07	SY5Y	0.0147924	Control		E04	Kely	0.0163159	Control
E07	SY5Y	0.00529541	Control		E04	Kely	0.0156781	Control
E07	SY5Y	0.0144644	Control		E04	Kely	0.00986642	Control
E07	SY5Y	0.00922965	Control		E04	Kely	0.0208731	Control
E07	SY5Y	0.012606	Control		E04	Kely	0.0103379	Control
E07	SY5Y	0.00770307	Control		E04	Kely	0.00979807	Control
E07	SY5Y	0.00563706	Control		E04	Kely	0.00894692	Control
E07	SY5Y	0.00899895	Control		E04	Kely	0.0106746	Control
E07	SY5Y	0.0057542	Control		E04	Kely	0.0134309	Control
E07	SY5Y	0.0184853	Control		E04	Kely	0.00878603	Control
E07	SY5Y	0.013776	Control		E04	Kely	0.02681	Control
E07	SY5Y	0.00921181	Control		E04	Kely	0.00807607	Control
E07	SY5Y	0.010755	Control		E04	Kely	0.0100576	Control
E07	SY5Y	0.00873937	Control		E04	Kely	0.0121995	Control
E07	SY5Y	0.0117548	Control		E04	Kely	0.011617	Control
E07	SY5Y	0.00660026	Control		E04	Kely	0.00890161	Control
E07	SY5Y	0.0140809	Control		E04	Kely	0.00897625	Control
E07	SY5Y	0.0118521	Control		E04	Kely	0.0100832	Control
E07	SY5Y	0.0052412	Control		E04	Kely	0.00856551	Control
E07	SY5Y	0.0062284	Control		E04	Kely	0.00979616	Control
E07	SY5Y	0.0147072	Control		E04	Kely	0.0077724	Control
E07	SY5Y	0.00939014	Control		E04	Kely	0.0185171	Control
E07	SY5Y	0.0100234	Control		E04	Kely	0.0122801	Control
E07	SY5Y	0.0100161	Control		E04	Kely	0.0149363	Control
E07	SY5Y	0.00588029	Control		E04	Kely	0.0101397	Control
E07	SY5Y	0.00490316	Control		E04	Kely	0.010273	Control
E07	SY5Y	0.00476767	Control		E04	Kely	0.0109788	Control
E07	SY5Y	0.0220913	Control		E04	Kely	0.0134778	Control
E07	SY5Y	0.00800906	Control		E04	Kely	0.0116396	Control
E07	SY5Y	0.00725761	Control		E04	Kely	0.00862694	Control
E07	SY5Y	0.00832544	Control		E04	Kely	0.0148015	Control
E07	SY5Y	0.0155329	Control		E04	Kely	0.0143734	Control
E07	SY5Y	0.00937277	Control		E04	Kely	0.0177698	Control
E07	SY5Y	0.00550123	Control		E04	Kely	0.0153937	Control
E07	SY5Y	0.0122636	Control		E04	Kely	0.0180164	Control
E07	SY5Y	0.0047489	Control		E04	Kely	0.00986793	Control
E07	SY5Y	0.00584049	Control		E04	Kely	0.0124824	Control
E07	SY5Y	0.0109277	Control		E04	Kely	0.00963647	Control
E07	SY5Y	0.00587652	Control		E04	Kely	0.00999244	Control
E07	SY5Y	0.0036394	Control		E04	Kely	0.00992698	Control
E07	SY5Y	0.0101148	Control		E04	Kely	0.0148269	Control
E07	SY5Y	0.00986683	Control		E04	Kely	0.108643	Control
E07	SY5Y	0.0118596	Control		E04	Kely	0.0100049	Control
E07	SY5Y	0.00682884	Control		E04	Kely	0.00992806	Control
E07	SY5Y	0.00985176	Control		E04	Kely	0.0132128	Control
E07	SY5Y	0.013283	Control		E04	Kely	0.0116382	Control
E07	SY5Y	0.015753	Control		E04	Kely	0.0132115	Control
E07	SY5Y	0.00897465	Control		E04	Kely	0.0127342	Control
E07	SY5Y	0.0158248	Control		E04	Kely	0.0149901	Control
E07	SY5Y	0.0165999	Control		E04	Kely	0.0179015	Control
E07	SY5Y	0.0123173	Control		E04	Kely	0.0110312	Control
E07	SY5Y	0.00621436	Control		E04	Kely	0.0113923	Control
E07	SY5Y	0.0112451	Control		E04	Kely	0.011942	Control
E07	SY5Y	0.00435964	Control		E04	Kely	0.0153473	Control
E07	SY5Y	0.00916699	Control		E04	Kely	0.0220918	Control
E07	SY5Y	0.00737278	Control		E04	Kely	0.0108588	Control
E07	SY5Y	0.00346324	Control		E04	Kely	0.0181585	Control
E07	SY5Y	0.00568423	Control		E04	Kely	0.0216814	Control
E07	SY5Y	0.0101024	Control		E04	Kely	0.0300663	Control
E07	SY5Y	0.00554353	Control		E04	Kely	0.00680948	Control
E07	SY5Y	0.006013	Control		E04	Kely	0.0117712	Control
E07	SY5Y	0.0108068	Control		E04	Kely	0.0104834	Control
E07	SY5Y	0.00971807	Control		E04	Kely	0.0197663	Control
E07	SY5Y	0.00895212	Control		E04	Kely	0.00973951	Control
E07	SY5Y	0.00987147	Control		E04	Kely	0.0208234	Control
E07	SY5Y	0.0159848	Control		E04	Kely	0.00871925	Control
E07	SY5Y	0.00756009	Control		E04	Kely	0.01296	Control
E07	SY5Y	0.00767301	Control		E04	Kely	0.0259462	Control
E07	SY5Y	0.00404002	Control		E04	Kely	0.0133134	Control
E07	SY5Y	0.00510493	Control		E04	Kely	0.00830009	Control
E07	SY5Y	0.00685567	Control		E04	Kely	0.0172182	Control
E07	SY5Y	0.0192876	Control		E05	Kely	0.0138662	Control
E07	SY5Y	0.0119514	Control		E05	Kely	0.0132193	Control
E07	SY5Y	0.00493816	Control		E05	Kely	0.0143996	Control
E07	SY5Y	0.0105423	Control		E05	Kely	0.0161012	Control
E07	SY5Y	0.0178754	Control		E05	Kely	0.0184783	Control
E07	SY5Y	0.00439951	Control		E05	Kely	0.0209915	Control
E07	SY5Y	0.00614075	Control		E05	Kely	0.0110539	Control
E07	SY5Y	0.0075091	Control		E05	Kely	0.0209302	Control
E07	SY5Y	0.0103651	Control		E05	Kely	0.0156181	Control
E07	SY5Y	0.00508359	Control		E05	Kely	0.0112618	Control
E07	SY5Y	0.0103267	Control		E05	Kely	0.0149851	Control
E07	SY5Y	0.0130948	Control		E05	Kely	0.0105068	Control
E07	SY5Y	0.00640272	Control		E05	Kely	0.0117592	Control
E07	SY5Y	0.00623467	Control		E05	Kely	0.0150679	Control
E07	SY5Y	0.01163	Control		E05	Kely	0.0131627	Control
E07	SY5Y	0.00891067	Control		E05	Kely	0.0180169	Control
E07	SY5Y	0.00607048	Control		E05	Kely	0.0333743	Control
E07	SY5Y	0.00661351	Control		E05	Kely	0.0282428	Control
E07	SY5Y	0.0129057	Control		E05	Kely	0.0403314	Control
E07	SY5Y	0.0100551	Control		E05	Kely	0.0204002	Control
E07	SY5Y	0.00986969	Control		E05	Kely	0.0241966	Control
E07	SY5Y	0.00899006	Control		E05	Kely	0.0240357	Control
E07	SY5Y	0.010882	Control		E05	Kely	0.0108706	Control
E07	SY5Y	0.0064459	Control		E05	Kely	0.0115795	Control
E07	SY5Y	0.00797808	Control		E05	Kely	0.0160097	Control
E07	SY5Y	0.00497078	Control		E05	Kely	0.0238338	Control
E07	SY5Y	0.00820846	Control		E05	Kely	0.0119464	Control
E07	SY5Y	0.0734663	Control		E05	Kely	0.0111472	Control
E07	SY5Y	0.0101004	Control		E05	Kely	0.00877775	Control
E07	SY5Y	0.0068271	Control		E05	Kely	0.0111603	Control
E07	SY5Y	0.00975023	Control		E05	Kely	0.00866607	Control
E07	SY5Y	0.005728	Control		E05	Kely	0.0118906	Control
E07	SY5Y	0.0102993	Control		E05	Kely	0.0120312	Control
E07	SY5Y	0.00901213	Control		E05	Kely	0.0134788	Control
E07	SY5Y	0.011899	Control		E05	Kely	0.0209401	Control
E07	SY5Y	0.00755318	Control		E05	Kely	0.0306434	Control
E07	SY5Y	0.00687738	Control		E05	Kely	0.0130467	Control
E07	SY5Y	0.00699338	Control		E05	Kely	0.0269696	Control
E07	SY5Y	0.00664146	Control		E05	Kely	0.0143345	Control
E07	SY5Y	0.00826746	Control		E05	Kely	0.0138302	Control
E07	SY5Y	0.00637034	Control		E05	Kely	0.0124968	Control
E07	SY5Y	0.0038255	Control		E05	Kely	0.0237159	Control
E07	SY5Y	0.00684566	Control		E05	Kely	0.00864177	Control
E07	SY5Y	0.0112464	Control		E05	Kely	0.0133837	Control
E07	SY5Y	0.0102156	Control		E05	Kely	0.0147608	Control
E07	SY5Y	0.00764024	Control		E05	Kely	0.0212561	Control
E07	SY5Y	0.00352582	Control		E05	Kely	0.0219462	Control
E07	SY5Y	0.00554952	Control		E05	Kely	0.0150331	Control
E07	SY5Y	0.00936423	Control		E05	Kely	0.0164314	Control
E07	SY5Y	0.00434598	Control		E05	Kely	0.0131219	Control
E07	SY5Y	0.00808933	Control		E05	Kely	0.0145668	Control
E07	SY5Y	0.00625341	Control		E05	Kely	0.0310271	Control
E07	SY5Y	0.0065603	Control		E05	Kely	0.0221041	Control
E07	SY5Y	0.00511265	Control		E05	Kely	0.0108805	Control
E07	SY5Y	0.00519315	Control		E05	Kely	0.0101194	Control
E07	SY5Y	0.0120927	Control		E05	Kely	0.0179746	Control
E07	SY5Y	0.0131519	Control		E05	Kely	0.0167969	Control
E07	SY5Y	0.00814893	Control		E05	Kely	0.038755	Control
E07	SY5Y	0.00358737	Control		E05	Kely	0.0098003	Control
E07	SY5Y	0.0101004	Control		E05	Kely	0.0177744	Control
E07	SY5Y	0.0103196	Control		E05	Kely	0.0091481	Control
E07	SY5Y	0.00513905	Control		E05	Kely	0.0135099	Control
E07	SY5Y	0.00364184	Control		E05	Kely	0.0130914	Control
E07	SY5Y	0.00523661	Control		E05	Kely	0.00985892	Control
E07	SY5Y	0.00924378	Control		E05	Kely	0.0167631	Control
E07	SY5Y	0.00845155	Control		E05	Kely	0.105796	Control
E07	SY5Y	0.00334469	Control		E05	Kely	0.0350316	Control
E07	SY5Y	0.0065644	Control		E05	Kely	0.0237244	Control
E07	SY5Y	0.00988427	Control		E05	Kely	0.0359304	Control
E07	SY5Y	0.0109464	Control		E05	Kely	0.0113376	Control
E07	SY5Y	0.00778129	Control		E05	Kely	0.00995759	Control
E07	SY5Y	0.00860648	Control		E05	Kely	0.015906	Control
E07	SY5Y	0.0176562	Control		E05	Kely	0.0122033	Control
E07	SY5Y	0.00488992	Control		E05	Kely	0.0216639	Control
E07	SY5Y	0.0660812	Control		E05	Kely	0.0170234	Control
E07	SY5Y	0.0180045	Control		E05	Kely	0.0379184	Control
E07	SY5Y	0.00344685	Control		E05	Kely	0.022866	Control
E07	SY5Y	0.00584846	Control		E05	Kely	0.0134301	Control
E07	SY5Y	0.00358451	Control		E05	Kely	0.0141921	Control
E07	SY5Y	0.0206187	Control		E05	Kely	0.0190179	Control
E07	SY5Y	0.0099566	Control		E05	Kely	0.0362539	Control
E07	SY5Y	0.00996732	Control		E05	Kely	0.133993	Control
E07	SY5Y	0.00310647	Control		E05	Kely	0.0164018	Control
E07	SY5Y	0.00861515	Control		E05	Kely	0.0416794	Control
E07	SY5Y	0.0202738	Control		E05	Kely	0.0223307	Control
E07	SY5Y	0.00580352	Control		E05	Kely	0.0172296	Control
E07	SY5Y	0.0082882	Control		E05	Kely	0.0297415	Control
E07	SY5Y	0.0124754	Control		E05	Kely	0.027391	Control
E07	SY5Y	0.0113682	Control		E05	Kely	0.0375072	Control
E07	SY5Y	0.0107751	Control		E05	Kely	0.0248461	Control
E07	SY5Y	0.00780118	Control		E05	Kely	0.011395	Control
E07	SY5Y	0.00862413	Control		E05	Kely	0.0757695	Control
E07	SY5Y	0.00558163	Control		E05	Kely	0.031131	Control
E07	SY5Y	0.0121738	Control		E05	Kely	0.0661355	Control
E07	SY5Y	0.00812341	Control		E05	Kely	0.0609781	Control
E07	SY5Y	0.0107407	Control		E05	Kely	0.0233972	Control
E07	SY5Y	0.0051875	Control		E05	Kely	0.0160402	Control
E07	SY5Y	0.00679834	Control		E05	Kely	0.0171535	Control
E07	SY5Y	0.0104632	Control		E05	Kely	0.0174542	Control
E07	SY5Y	0.00630271	Control		E05	Kely	0.0229068	Control
E07	SY5Y	0.00595455	Control		E05	Kely	0.0215591	Control
E07	SY5Y	0.0068599	Control		E05	Kely	0.0211884	Control
E07	SY5Y	0.00711951	Control		E05	Kely	0.0175649	Control
E07	SY5Y	0.00861681	Control		E05	Kely	0.0137966	Control
E07	SY5Y	0.00416139	Control		E05	Kely	0.0143978	Control
E07	SY5Y	0.00623992	Control		E05	Kely	0.0242004	Control
E07	SY5Y	0.00708728	Control		E05	Kely	0.0223651	Control
E07	SY5Y	0.00884143	Control		E05	Kely	0.0139459	Control
E07	SY5Y	0.00678186	Control		E05	Kely	0.0156361	Control
E07	SY5Y	0.00505476	Control		E05	Kely	0.0140599	Control
E07	SY5Y	0.00785026	Control		E05	Kely	0.0136457	Control
E07	SY5Y	0.00950796	Control		E05	Kely	0.0328563	Control
E07	SY5Y	0.00575199	Control		E05	Kely	0.0182315	Control
E07	SY5Y	0.0048904	Control		E05	Kely	0.0262692	Control
E07	SY5Y	0.0117955	Control		E05	Kely	0.018643	Control
E07	SY5Y	0.00561217	Control		E05	Kely	0.0259746	Control
E07	SY5Y	0.00477735	Control		E05	Kely	0.147637	Control
E07	SY5Y	0.0122039	Control		E05	Kely	0.0334286	Control
E07	SY5Y	0.0208668	Control		E05	Kely	0.0142417	Control
E07	SY5Y	0.0067646	Control		E05	Kely	0.0318361	Control
E07	SY5Y	0.00406442	Control		E05	Kely	0.0243686	Control
E07	SY5Y	0.0158315	Control		E05	Kely	0.038519	Control
E07	SY5Y	0.00857326	Control		E05	Kely	0.0243805	Control
E07	SY5Y	0.00446293	Control		E05	Kely	0.0186839	Control
E07	SY5Y	0.0126222	Control		E05	Kely	0.0120487	Control
E07	SY5Y	0.00458279	Control		E05	Kely	0.021479	Control
E07	SY5Y	0.00660537	Control		E05	Kely	0.0246358	Control
E07	SY5Y	0.0064794	Control		E05	Kely	0.0184376	Control
E07	SY5Y	0.00825582	Control		E05	Kely	0.0170917	Control
E07	SY5Y	0.00618066	Control		E05	Kely	0.0180164	Control
E07	SY5Y	0.0709194	Control		E05	Kely	0.0187914	Control
E07	SY5Y	0.00602815	Control		E05	Kely	0.0708397	Control
E07	SY5Y	0.00509947	Control		E05	Kely	0.0658365	Control
E07	SY5Y	0.00602435	Control		E05	Kely	0.0144184	Control
E07	SY5Y	0.00392458	Control		E05	Kely	0.0120237	Control
E07	SY5Y	0.0066045	Control		E05	Kely	0.0114746	Control
E07	SY5Y	0.0251041	Control		E05	Kely	0.0147584	Control
E07	SY5Y	0.00866163	Control		E05	Kely	0.0122534	Control
E07	SY5Y	0.00574484	Control		E05	Kely	0.0154327	Control
E07	SY5Y	0.00994681	Control		E05	Kely	0.0160239	Control
E07	SY5Y	0.00917199	Control		E05	Kely	0.0120339	Control
E07	SY5Y	0.0123499	Control		E05	Kely	0.0201807	Control
E07	SY5Y	0.012465	Control		E05	Kely	0.0115888	Control
E07	SY5Y	0.00970214	Control		E05	Kely	0.0068779	Control
E07	SY5Y	0.0112607	Control		E05	Kely	0.0173821	Control
E07	SY5Y	0.00998573	Control		E05	Kely	0.0148462	Control
E07	SY5Y	0.00599819	Control		E05	Kely	0.011499	Control
E07	SY5Y	0.00740239	Control		E05	Kely	0.0162156	Control
E07	SY5Y	0.0111148	Control		E05	Kely	0.0134092	Control
E07	SY5Y	0.0160337	Control		E05	Kely	0.0117188	Control
E07	SY5Y	0.00535326	Control		E05	Kely	0.00960165	Control
E07	SY5Y	0.0110488	Control		E05	Kely	0.0120927	Control
E07	SY5Y	0.00856974	Control		E05	Kely	0.0127674	Control
E07	SY5Y	0.00597677	Control		E05	Kely	0.0130651	Control
E07	SY5Y	0.00384567	Control		E05	Kely	0.0214044	Control
E07	SY5Y	0.0157278	Control		E05	Kely	0.0220033	Control
E07	SY5Y	0.0118683	Control		E05	Kely	0.0189319	Control
E07	SY5Y	0.0150498	Control		E05	Kely	0.0121466	Control
E07	SY5Y	0.00807763	Control		E05	Kely	0.010579	Control
E07	SY5Y	0.0109524	Control		E05	Kely	0.0141166	Control
E07	SY5Y	0.0401575	Control		E05	Kely	0.0125236	Control
E07	SY5Y	0.00455304	Control		E05	Kely	0.0368761	Control
E07	SY5Y	0.00908654	Control		E05	Kely	0.0291438	Control
E07	SY5Y	0.00506773	Control		E05	Kely	0.0187719	Control
E07	SY5Y	0.00507717	Control		E05	Kely	0.0293888	Control
E07	SY5Y	0.00612034	Control		E05	Kely	0.0176737	Control
E07	SY5Y	0.00485548	Control		E05	Kely	0.0352946	Control
E07	SY5Y	0.0107402	Control		E05	Kely	0.021625	Control
E07	SY5Y	0.00681321	Control		E05	Kely	0.0346486	Control
E07	SY5Y	0.00644914	Control		E05	Kely	0.0164816	Control
E07	SY5Y	0.0103651	Control		E05	Kely	0.0170019	Control
E07	SY5Y	0.00723266	Control		E05	Kely	0.0230855	Control
E07	SY5Y	0.0100832	Control		E05	Kely	0.0176805	Control
E07	SY5Y	0.00873828	Control		E05	Kely	0.016324	Control
E07	SY5Y	0.00686597	Control		E05	Kely	0.0166342	Control
E07	SY5Y	0.00751353	Control		E05	Kely	0.0353364	Control
E07	SY5Y	0.00817683	Control		E05	Kely	0.0316363	Control
E07	SY5Y	0.00487227	Control		E05	Kely	0.0121232	Control
E07	SY5Y	0.00390527	Control		E05	Kely	0.0304259	Control
E07	SY5Y	0.0226359	Control		E05	Kely	0.0232172	Control
E07	SY5Y	0.00966269	Control		E05	Kely	0.0129216	Control
E07	SY5Y	0.00903266	Control		E05	Kely	0.0124879	Control
E07	SY5Y	0.0108267	Control		E05	Kely	0.0139092	Control
E07	SY5Y	0.0117147	Control		E05	Kely	0.0167319	Control
E07	SY5Y	0.00619769	Control		E05	Kely	0.0159182	Control
E07	SY5Y	0.00853066	Control		E05	Kely	0.0157687	Control
E07	SY5Y	0.0128613	Control		E05	Kely	0.0192617	Control
E07	SY5Y	0.00666899	Control		E05	Kely	0.0413988	Control
E07	SY5Y	0.0100913	Control		E05	Kely	0.0342225	Control
E07	SY5Y	0.00708988	Control		E05	Kely	0.0173568	Control
E07	SY5Y	0.00622542	Control		E05	Kely	0.0148886	Control
E07	SY5Y	0.00803751	Control		E05	Kely	0.0130682	Control
E07	SY5Y	0.0133679	Control		E05	Kely	0.013617	Control
E07	SY5Y	0.00606864	Control		E05	Kely	0.0175798	Control
E07	SY5Y	0.0105896	Control		E05	Kely	0.0160628	Control
E07	SY5Y	0.0053273	Control		E05	Kely	0.0230352	Control
E07	SY5Y	0.00518132	Control		E05	Kely	0.0139478	Control
E07	SY5Y	0.0172356	Control		E05	Kely	0.018989	Control
E07	SY5Y	0.00644563	Control		E05	Kely	0.0209179	Control
E07	SY5Y	0.0135647	Control		E05	Kely	0.0280485	Control
E07	SY5Y	0.00573655	Control		E05	Kely	0.0259921	Control
E07	SY5Y	0.00619533	Control		E05	Kely	0.0295889	Control
E07	SY5Y	0.0110925	Control		E05	Kely	0.032736	Control
E07	SY5Y	0.00538916	Control		E05	Kely	0.0254021	Control
E07	SY5Y	0.00600349	Control		E05	Kely	0.0271785	Control
E07	SY5Y	0.00512113	Control		E05	Kely	0.0193602	Control
E07	SY5Y	0.00603338	Control		E05	Kely	0.0175091	Control
E07	SY5Y	0.00538778	Control		E05	Kely	0.0256639	Control
E07	SY5Y	0.00764831	Control		E05	Kely	0.0240558	Control
E07	SY5Y	0.0107604	Control		E05	Kely	0.0175885	Control
E07	SY5Y	0.00712986	Control		E05	Kely	0.0165736	Control
E07	SY5Y	0.00567708	Control		E05	Kely	0.0184867	Control
E07	SY5Y	0.00480713	Control		E05	Kely	0.0269647	Control
E07	SY5Y	0.00673363	Control		E05	Kely	0.0304079	Control
E07	SY5Y	0.00595064	Control		E05	Kely	0.018991	Control
E07	SY5Y	0.00302921	Control		E05	Kely	0.01842	Control
E07	SY5Y	0.0067276	Control		E05	Kely	0.0141319	Control
E07	SY5Y	0.00371426	Control		E05	Kely	0.0846082	Control
E07	SY5Y	0.00530043	Control		E05	Kely	0.0233499	Control
E07	SY5Y	0.0119461	Control		E05	Kely	0.0238046	Control
E07	SY5Y	0.00662013	Control		E05	Kely	0.024949	Control
E07	SY5Y	0.00888274	Control		E05	Kely	0.0185469	Control
E07	SY5Y	0.0069198	Control		E05	Kely	0.0176968	Control
E07	SY5Y	0.00768055	Control		E05	Kely	0.0204628	Control
E07	SY5Y	0.0111205	Control		E05	Kely	0.0193908	Control
E07	SY5Y	0.0107141	Control		E05	Kely	0.0630948	Control
E07	SY5Y	0.0116402	Control		E05	Kely	0.0443593	Control
E07	SY5Y	0.00659101	Control		E05	Kely	0.0643277	Control
E07	SY5Y	0.0103231	Control		E05	Kely	0.0142238	Control
E07	SY5Y	0.00587578	Control		E05	Kely	0.0140107	Control
E07	SY5Y	0.0113264	Control		E05	Kely	0.0244823	Control
E07	SY5Y	0.0046045	Control		E05	Kely	0.0232819	Control
E07	SY5Y	0.0149804	Control		E05	Kely	0.0152425	Control
E07	SY5Y	0.00790133	Control		E05	Kely	0.0163324	Control
E07	SY5Y	0.00960607	Control		E05	Kely	0.0126317	Control
E07	SY5Y	0.00416585	Control		E05	Kely	0.0140212	Control
E07	SY5Y	0.0042787	Control		E05	Kely	0.0180533	Control
E07	SY5Y	0.0091385	Control		E05	Kely	0.0251906	Control
E07	SY5Y	0.0110297	Control		E05	Kely	0.0183909	Control
E07	SY5Y	0.00408106	Control		E05	Kely	0.00580328	Control
E07	SY5Y	0.0127112	Control		E05	Kely	0.0149875	Control
E07	SY5Y	0.0179908	Control		E05	Kely	0.0212927	Control
E07	SY5Y	0.00663638	Control		E05	Kely	0.0223478	Control
E07	SY5Y	0.00747884	Control		E05	Kely	0.0197183	Control
E07	SY5Y	0.00513228	Control		E05	Kely	0.00862151	Control
E07	SY5Y	0.00491633	Control		E05	Kely	0.0217758	Control
E07	SY5Y	0.00657638	Control		E05	Kely	0.0179026	Control
E07	SY5Y	0.00519347	Control		E05	Kely	0.0117499	Control
E07	SY5Y	0.00650884	Control		E05	Kely	0.0138102	Control
E07	SY5Y	0.00696786	Control		E05	Kely	0.0172033	Control
E07	SY5Y	0.00893753	Control		E05	Kely	0.0139897	Control
E07	SY5Y	0.00986694	Control		E05	Kely	0.0147622	Control
E07	SY5Y	0.049357	Control		E05	Kely	0.0109789	Control
E07	SY5Y	0.00533333	Control		E05	Kely	0.0131756	Control
E07	SY5Y	0.00426969	Control		E05	Kely	0.0107487	Control
E07	SY5Y	0.00543523	Control		E05	Kely	0.0154299	Control
E07	SY5Y	0.00539282	Control		E05	Kely	0.0115495	Control
E07	SY5Y	0.00620421	Control		E05	Kely	0.0307197	Control
E07	SY5Y	0.00690409	Control		E05	Kely	0.0124512	Control
E07	SY5Y	0.0113594	Control		E05	Kely	0.0167247	Control
E07	SY5Y	0.00822119	Control		E05	Kely	0.0124433	Control
E07	SY5Y	0.00434363	Control		E05	Kely	0.0244998	Control
E07	SY5Y	0.0093506	Control		E05	Kely	0.0198669	Control
E07	SY5Y	0.00814253	Control		E05	Kely	0.0251089	Control
E07	SY5Y	0.00634401	Control		E05	Kely	0.0167429	Control
E07	SY5Y	0.00798757	Control		E05	Kely	0.0125687	Control
E07	SY5Y	0.00533689	Control		E05	Kely	0.0337949	Control
E07	SY5Y	0.00588176	Control		E05	Kely	0.109627	Control
E07	SY5Y	0.00642555	Control		E05	Kely	0.021739	Control
E07	SY5Y	0.00647354	Control		E05	Kely	0.0116492	Control
E07	SY5Y	0.00618778	Control		E05	Kely	0.010605	Control
E07	SY5Y	0.00598733	Control		E05	Kely	0.0134629	Control
E07	SY5Y	0.0569748	Control		E05	Kely	0.0236536	Control
E07	SY5Y	0.00529671	Control		E05	Kely	0.0363817	Control
E07	SY5Y	0.0106055	Control		E05	Kely	0.032983	Control
E07	SY5Y	0.0108963	Control		E05	Kely	0.0217955	Control
E07	SY5Y	0.00588792	Control		E05	Kely	0.0389461	Control
E07	SY5Y	0.00733821	Control		E05	Kely	0.0273552	Control
E07	SY5Y	0.0183816	Control		E05	Kely	0.00978557	Control
E07	SY5Y	0.0170582	Control		E05	Kely	0.0154942	Control
E07	SY5Y	0.00817613	Control		E05	Kely	0.0179642	Control
E07	SY5Y	0.00370249	Control		E05	Kely	0.0252904	Control
E07	SY5Y	0.0116013	Control		E05	Kely	0.0227331	Control
E07	SY5Y	0.00399618	Control		E05	Kely	0.0235505	Control
E07	SY5Y	0.019518	Control		E05	Kely	0.0121953	Control
E07	SY5Y	0.00910997	Control		E05	Kely	0.0165149	Control
E07	SY5Y	0.00434194	Control		E05	Kely	0.0212061	Control
E07	SY5Y	0.00882747	Control		E05	Kely	0.0398166	Control
E07	SY5Y	0.00905863	Control		E05	Kely	0.0267805	Control
E07	SY5Y	0.0042521	Control		E05	Kely	0.0300407	Control
E07	SY5Y	0.00921602	Control		E05	Kely	0.0157608	Control
E07	SY5Y	0.0053217	Control		E05	Kely	0.0110613	Control
E07	SY5Y	0.0122896	Control		E05	Kely	0.0127709	Control
E07	SY5Y	0.0106001	Control		E05	Kely	0.0115842	Control
E07	SY5Y	0.0064002	Control		E05	Kely	0.0106645	Control
E07	SY5Y	0.00699798	Control		E05	Kely	0.0137241	Control
E07	SY5Y	0.00692769	Control		E05	Kely	0.0129821	Control
E07	SY5Y	0.00521466	Control		E05	Kely	0.0176331	Control
E07	SY5Y	0.0158623	Control		E06	Kely	0.0279795	Control
E07	SY5Y	0.00892243	Control		E06	Kely	0.0165771	Control
E07	SY5Y	0.00481843	Control		E06	Kely	0.0218735	Control
E07	SY5Y	0.00628491	Control		E06	Kely	0.015039	Control
E07	SY5Y	0.010848	Control		E06	Kely	0.0137848	Control
E07	SY5Y	0.0113293	Control		E06	Kely	0.0244613	Control
E07	SY5Y	0.00518236	Control		E06	Kely	0.0211458	Control
E07	SY5Y	0.00603302	Control		E06	Kely	0.0202495	Control
E07	SY5Y	0.0104085	Control		E06	Kely	0.0147316	Control
E07	SY5Y	0.00993351	Control		E06	Kely	0.0322895	Control
E07	SY5Y	0.00825109	Control		E06	Kely	0.0114105	Control
E07	SY5Y	0.0255526	Control		E06	Kely	0.0169293	Control
E07	SY5Y	0.00584486	Control		E06	Kely	0.029836	Control
E07	SY5Y	0.00590355	Control		E06	Kely	0.0272298	Control
E07	SY5Y	0.00394492	Control		E06	Kely	0.0200775	Control
E07	SY5Y	0.00878211	Control		E06	Kely	0.0175333	Control
E07	SY5Y	0.00533403	Control		E06	Kely	0.0152676	Control
E07	SY5Y	0.0112154	Control		E06	Kely	0.029672	Control
E07	SY5Y	0.00664419	Control		E06	Kely	0.0266622	Control
E07	SY5Y	0.0074952	Control		E06	Kely	0.0125359	Control
E07	SY5Y	0.00732956	Control		E06	Kely	0.0178555	Control
E07	SY5Y	0.0105724	Control		E06	Kely	0.0137938	Control
E07	SY5Y	0.00630318	Control		E06	Kely	0.0147814	Control
E07	SY5Y	0.00676683	Control		E06	Kely	0.00938194	Control
E07	SY5Y	0.0036833	Control		E06	Kely	0.0194333	Control
E07	SY5Y	0.00700477	Control		E06	Kely	0.0106935	Control
E07	SY5Y	0.00517668	Control		E06	Kely	0.0117755	Control
E07	SY5Y	0.00333878	Control		E06	Kely	0.018813	Control
E07	SY5Y	0.00508087	Control		E06	Kely	0.00703246	Control
E07	SY5Y	0.00570587	Control		E06	Kely	0.0135234	Control
E07	SY5Y	0.00900811	Control		E06	Kely	0.0141531	Control
E07	SY5Y	0.00467812	Control		E06	Kely	0.00752055	Control
E07	SY5Y	0.00592571	Control		E06	Kely	0.0138825	Control
E07	SY5Y	0.0130587	Control		E06	Kely	0.01558	Control
E07	SY5Y	0.0087641	Control		E06	Kely	0.0083521	Control
E07	SY5Y	0.00509108	Control		E06	Kely	0.021379	Control
E07	SY5Y	0.00731546	Control		E06	Kely	0.0102469	Control
E07	SY5Y	0.00518711	Control		E06	Kely	0.0333602	Control
E07	SY5Y	0.00483978	Control		E06	Kely	0.0246096	Control
E07	SY5Y	0.00743222	Control		E06	Kely	0.010437	Control
E07	SY5Y	0.00596813	Control		E06	Kely	0.0120987	Control
E07	SY5Y	0.00734947	Control		E06	Kely	0.012289	Control
E07	SY5Y	0.0108775	Control		E06	Kely	0.0163535	Control
E07	SY5Y	0.0052589	Control		E06	Kely	0.00878113	Control
E07	SY5Y	0.00480737	Control		E06	Kely	0.00735707	Control
E07	SY5Y	0.00487571	Control		E06	Kely	0.0171101	Control
E07	SY5Y	0.00401843	Control		E06	Kely	0.0211188	Control
E07	SY5Y	0.00873218	Control		E06	Kely	0.0181687	Control
E07	SY5Y	0.0115697	Control		E06	Kely	0.0149662	Control
E07	SY5Y	0.0109268	Control		E06	Kely	0.0161402	Control
E07	SY5Y	0.00400356	Control		E06	Kely	0.030504	Control
E07	SY5Y	0.00721442	Control		E06	Kely	0.0141379	Control
E07	SY5Y	0.0615956	Control		E06	Kely	0.00955235	Control
E07	SY5Y	0.00582285	Control		E06	Kely	0.0119446	Control
E07	SY5Y	0.0050791	Control		E06	Kely	0.0377371	Control
E07	SY5Y	0.0327109	Control		E06	Kely	0.0109175	Control
E07	SY5Y	0.00670274	Control		E06	Kely	0.0408046	Control
E07	SY5Y	0.00600489	Control		E06	Kely	0.0168312	Control
E07	SY5Y	0.00735185	Control		E06	Kely	0.0137505	Control
E07	SY5Y	0.0069789	Control		E06	Kely	0.0109348	Control
E07	SY5Y	0.0115156	Control		E06	Kely	0.00983442	Control
E07	SY5Y	0.00626619	Control		E06	Kely	0.0103866	Control
E07	SY5Y	0.00814766	Control		E06	Kely	0.0153023	Control
E07	SY5Y	0.00783732	Control		E06	Kely	0.0185073	Control
E07	SY5Y	0.00712615	Control		E06	Kely	0.0077001	Control
E07	SY5Y	0.00723378	Control		E06	Kely	0.0143048	Control
E07	SY5Y	0.00717397	Control		E06	Kely	0.0107803	Control
E07	SY5Y	0.00898749	Control		E06	Kely	0.0286937	Control
E07	SY5Y	0.00424804	Control		E06	Kely	0.0111576	Control
E07	SY5Y	0.00859514	Control		E06	Kely	0.012313	Control
E07	SY5Y	0.00586838	Control		E06	Kely	0.0122576	Control
E07	SY5Y	0.0135969	Control		E06	Kely	0.0143548	Control
E07	SY5Y	0.00923612	Control		E06	Kely	0.019412	Control
E07	SY5Y	0.0121471	Control		E06	Kely	0.00864458	Control
E07	SY5Y	0.00415543	Control		E06	Kely	0.009587	Control
E07	SY5Y	0.00750299	Control		E06	Kely	0.0107996	Control
E07	SY5Y	0.0056797	Control		E06	Kely	0.0164874	Control
E07	SY5Y	0.00518472	Control		E06	Kely	0.00770408	Control
E07	SY5Y	0.0122254	Control		E06	Kely	0.0135179	Control
E07	SY5Y	0.0112944	Control		E06	Kely	0.0252342	Control
E07	SY5Y	0.00728538	Control		E06	Kely	0.0227619	Control
E07	SY5Y	0.00455629	Control		E06	Kely	0.0103648	Control
E07	SY5Y	0.00691973	Control		E06	Kely	0.0134553	Control
E07	SY5Y	0.0289441	Control		E06	Kely	0.010746	Control
E07	SY5Y	0.0143141	Control		E06	Kely	0.0162292	Control
E07	SY5Y	0.00789959	Control		E06	Kely	0.011256	Control
E07	SY5Y	0.00826105	Control		E06	Kely	0.0137065	Control
E07	SY5Y	0.00773142	Control		E06	Kely	0.0139698	Control
E07	SY5Y	0.00801347	Control		E06	Kely	0.0185592	Control
E07	SY5Y	0.00718841	Control		E06	Kely	0.012509	Control
E07	SY5Y	0.00414531	Control		E06	Kely	0.00523107	Control
E07	SY5Y	0.0126944	Control		E06	Kely	0.0120335	Control
E07	SY5Y	0.00698413	Control		E06	Kely	0.0122801	Control
E07	SY5Y	0.00690133	Control		E06	Kely	0.0095469	Control
E07	SY5Y	0.0049777	Control		E06	Kely	0.0157464	Control
E07	SY5Y	0.00545166	Control		E06	Kely	0.0160218	Control
E07	SY5Y	0.0229137	Control		E06	Kely	0.0319583	Control
E07	SY5Y	0.00629865	Control		E06	Kely	0.033368	Control
E07	SY5Y	0.00748028	Control		E06	Kely	0.0320437	Control
E07	SY5Y	0.00467754	Control		E06	Kely	0.0200189	Control
E07	SY5Y	0.00458162	Control		E06	Kely	0.0282413	Control
E07	SY5Y	0.00470667	Control		E06	Kely	0.0242677	Control
E07	SY5Y	0.00906252	Control		E06	Kely	0.0188971	Control
E07	SY5Y	0.00618518	Control		E06	Kely	0.0226026	Control
E07	SY5Y	0.00625953	Control		E06	Kely	0.0177504	Control
E07	SY5Y	0.00572557	Control		E06	Kely	0.0233234	Control
E07	SY5Y	0.00672839	Control		E06	Kely	0.028009	Control
E07	SY5Y	0.00911629	Control		E06	Kely	0.00967619	Control
E07	SY5Y	0.00517999	Control		E06	Kely	0.0181746	Control
E07	SY5Y	0.00813619	Control		E06	Kely	0.0176593	Control
E07	SY5Y	0.00465554	Control		E06	Kely	0.0139382	Control
E07	SY5Y	0.00618956	Control		E06	Kely	0.0144273	Control
E07	SY5Y	0.00485773	Control		E06	Kely	0.0337453	Control
E07	SY5Y	0.00574113	Control		E06	Kely	0.0247665	Control
E07	SY5Y	0.00812834	Control		E06	Kely	0.0200246	Control
E07	SY5Y	0.0091435	Control		E06	Kely	0.0120759	Control
E07	SY5Y	0.0100926	Control		E06	Kely	0.0173018	Control
E07	SY5Y	0.00651171	Control		E06	Kely	0.0186056	Control
E07	SY5Y	0.00618066	Control		E06	Kely	0.0220536	Control
E07	SY5Y	0.00479831	Control		E06	Kely	0.0133023	Control
E07	SY5Y	0.00516916	Control		E06	Kely	0.0136395	Control
E07	SY5Y	0.0212906	Control		E06	Kely	0.0121404	Control
E07	SY5Y	0.0311048	Control		E06	Kely	0.0352161	Control
E07	SY5Y	0.00698229	Control		E06	Kely	0.014174	Control
E07	SY5Y	0.00546826	Control		E06	Kely	0.0145784	Control
E07	SY5Y	0.00842438	Control		E06	Kely	0.0147096	Control
E07	SY5Y	0.00686669	Control		E06	Kely	0.00891036	Control
E07	SY5Y	0.00460119	Control		E06	Kely	0.0159972	Control
E07	SY5Y	0.00874505	Control		E06	Kely	0.011331	Control
E07	SY5Y	0.00614007	Control		E06	Kely	0.0133438	Control
E07	SY5Y	0.03402	Control		E06	Kely	0.0105226	Control
E07	SY5Y	0.00496554	Control		E06	Kely	0.0122555	Control
E07	SY5Y	0.00410445	Control		E06	Kely	0.0107488	Control
E07	SY5Y	0.00395628	Control		E06	Kely	0.00879487	Control
E07	SY5Y	0.0106668	Control		E06	Kely	0.00833344	Control
E07	SY5Y	0.00656133	Control		E06	Kely	0.00781497	Control
E07	SY5Y	0.0736078	Control		E06	Kely	0.0103793	Control
E07	SY5Y	0.00566251	Control		E06	Kely	0.00915829	Control
E07	SY5Y	0.0101494	Control		E06	Kely	0.0109496	Control
E07	SY5Y	0.00993321	Control		E06	Kely	0.00847261	Control
E07	SY5Y	0.0256453	Control		E06	Kely	0.0102175	Control
E07	SY5Y	0.0117548	Control		E06	Kely	0.0099949	Control
E07	SY5Y	0.0100865	Control		E06	Kely	0.0112577	Control
E07	SY5Y	0.0269078	Control		E06	Kely	0.0105845	Control
E07	SY5Y	0.0059164	Control		E06	Kely	0.022724	Control
E07	SY5Y	0.00953159	Control		E06	Kely	0.0137392	Control
E07	SY5Y	0.00590789	Control		E06	Kely	0.0076839	Control
E07	SY5Y	0.00621193	Control		E06	Kely	0.0307768	Control
E07	SY5Y	0.00462362	Control		E06	Kely	0.012484	Control
E07	SY5Y	0.00635509	Control		E06	Kely	0.0127324	Control
E07	SY5Y	0.00750756	Control		E06	Kely	0.0103866	Control
E07	SY5Y	0.00714882	Control		E06	Kely	0.018598	Control
E07	SY5Y	0.0099163	Control		E06	Kely	0.00998743	Control
E07	SY5Y	0.00886588	Control		E06	Kely	0.0201044	Control
E07	SY5Y	0.00759952	Control		E06	Kely	0.0258285	Control
E07	SY5Y	0.0205837	Control		E06	Kely	0.0204164	Control
E07	SY5Y	0.0107302	Control		E06	Kely	0.00904086	Control
E07	SY5Y	0.00763214	Control		E06	Kely	0.0146253	Control
E07	SY5Y	0.00603079	Control		E06	Kely	0.0232375	Control
E07	SY5Y	0.00710925	Control		E06	Kely	0.0222673	Control
E07	SY5Y	0.00526031	Control		E06	Kely	0.0181257	Control
E07	SY5Y	0.0069298	Control		E06	Kely	0.0206355	Control
E07	SY5Y	0.0076725	Control		E06	Kely	0.013083	Control
E07	SY5Y	0.00555951	Control		E06	Kely	0.0172141	Control
E07	SY5Y	0.00849486	Control		E06	Kely	0.0198894	Control
E07	SY5Y	0.00731828	Control		E06	Kely	0.00999089	Control
E07	SY5Y	0.00871176	Control		E06	Kely	0.0506367	Control
E07	SY5Y	0.00640515	Control		E06	Kely	0.00920096	Control
E07	SY5Y	0.00917272	Control		E06	Kely	0.00844644	Control
E07	SY5Y	0.00871538	Control		E06	Kely	0.0166435	Control
E07	SY5Y	0.00698725	Control		E06	Kely	0.0193271	Control
E07	SY5Y	0.0068926	Control		E06	Kely	0.0185765	Control
E07	SY5Y	0.00809876	Control		E06	Kely	0.0177841	Control
E07	SY5Y	0.00508391	Control		E06	Kely	0.0228002	Control
E07	SY5Y	0.00653326	Control		E06	Kely	0.00907589	Control
E07	SY5Y	0.00632285	Control		E06	Kely	0.00907865	Control
E07	SY5Y	0.0132874	Control		E06	Kely	0.0129268	Control
E07	SY5Y	0.00881357	Control		E06	Kely	0.0124441	Control
E07	SY5Y	0.0113921	Control		E06	Kely	0.0100156	Control
E07	SY5Y	0.00801615	Control		E06	Kely	0.012255	Control
E07	SY5Y	0.00874057	Control		E06	Kely	0.0122362	Control
E07	SY5Y	0.0107046	Control		E06	Kely	0.00445199	Control
E07	SY5Y	0.00769433	Control		E06	Kely	0.0228951	Control
E07	SY5Y	0.0194784	Control		E06	Kely	0.0144147	Control
E07	SY5Y	0.00355848	Control		E06	Kely	0.0170284	Control
E07	SY5Y	0.00613497	Control		E06	Kely	0.013523	Control
E07	SY5Y	0.0101002	Control		E06	Kely	0.00852255	Control
E07	SY5Y	0.0127917	Control		E06	Kely	0.0154586	Control
E07	SY5Y	0.0132896	Control		E06	Kely	0.013329	Control
E07	SY5Y	0.0116827	Control		E06	Kely	0.011009	Control
E07	SY5Y	0.00630087	Control		E06	Kely	0.0131793	Control
E07	SY5Y	0.0560339	Control		E06	Kely	0.0140794	Control
E07	SY5Y	0.0109781	Control		E06	Kely	0.0179847	Control
E07	SY5Y	0.0167081	Control		E06	Kely	0.0176041	Control
E07	SY5Y	0.0113829	Control		E06	Kely	0.0177709	Control
E07	SY5Y	0.0127539	Control		E06	Kely	0.0276441	Control
E07	SY5Y	0.017834	Control		E06	Kely	0.0135019	Control
E07	SY5Y	0.00811565	Control		E06	Kely	0.0176533	Control
E07	SY5Y	0.0107462	Control		E06	Kely	0.0063748	Control
E07	SY5Y	0.0118165	Control		E06	Kely	0.0113846	Control
E07	SY5Y	0.00995349	Control		E06	Kely	0.00661733	Control
E07	SY5Y	0.00523128	Control		E06	Kely	0.0229867	Control
E07	SY5Y	0.0114319	Control		E06	Kely	0.00975248	Control
E07	SY5Y	0.00832426	Control		E06	Kely	0.0164771	Control
E07	SY5Y	0.0113778	Control		E06	Kely	0.0173155	Control
E07	SY5Y	0.00788211	Control		E06	Kely	0.0175555	Control
E07	SY5Y	0.00533344	Control		E06	Kely	0.0117205	Control
E07	SY5Y	0.0117212	Control		E06	Kely	0.0142231	Control
E07	SY5Y	0.00570324	Control		E06	Kely	0.0147104	Control
E07	SY5Y	0.0101759	Control		E06	Kely	0.0176037	Control
E07	SY5Y	0.00877119	Control		E06	Kely	0.0102454	Control
E07	SY5Y	0.00651385	Control		E06	Kely	0.011571	Control
E07	SY5Y	0.00585198	Control		E06	Kely	0.00873866	Control
E07	SY5Y	0.0051754	Control		E06	Kely	0.01593	Control
E07	SY5Y	0.00833037	Control		E06	Kely	0.0127519	Control
E07	SY5Y	0.00781119	Control		E06	Kely	0.0111008	Control
E07	SY5Y	0.0389615	Control		E06	Kely	0.0109074	Control
E07	SY5Y	0.0134602	Control		E06	Kely	0.011317	Control
E07	SY5Y	0.00497668	Control		E06	Kely	0.0174287	Control
E07	SY5Y	0.0174201	Control		E06	Kely	0.0226484	Control
E07	SY5Y	0.0120918	Control		E06	Kely	0.0331705	Control
E07	SY5Y	0.0107624	Control		E06	Kely	0.0129433	Control
E07	SY5Y	0.0155674	Control		E06	Kely	0.0193108	Control
E07	SY5Y	0.00824494	Control		E06	Kely	0.0138458	Control
E07	SY5Y	0.0166664	Control		E06	Kely	0.0200602	Control
E07	SY5Y	0.00509435	Control		E06	Kely	0.0194034	Control
E07	SY5Y	0.00937138	Control		E06	Kely	0.0241915	Control
E07	SY5Y	0.0354844	Control		E06	Kely	0.0301956	Control
E07	SY5Y	0.00971202	Control		E06	Kely	0.0180822	Control
E07	SY5Y	0.00790284	Control		E06	Kely	0.0148453	Control
E07	SY5Y	0.00390472	Control		E06	Kely	0.0112799	Control
E07	SY5Y	0.00777892	Control		E06	Kely	0.0312004	Control
E07	SY5Y	0.00884675	Control		E06	Kely	0.0267428	Control
E07	SY5Y	0.0140343	Control		E06	Kely	0.00878648	Control
E07	SY5Y	0.00965945	Control		E06	Kely	0.0101651	Control
E07	SY5Y	0.0105661	Control		E06	Kely	0.0100283	Control
E07	SY5Y	0.0073433	Control		E06	Kely	0.0141995	Control
E07	SY5Y	0.00956092	Control		E06	Kely	0.0107374	Control
E07	SY5Y	0.00905404	Control		E06	Kely	0.0107826	Control
E07	SY5Y	0.00856638	Control		E06	Kely	0.0088441	Control
E07	SY5Y	0.0115319	Control		E06	Kely	0.0222601	Control
E07	SY5Y	0.0178299	Control		E06	Kely	0.0232337	Control
E07	SY5Y	0.00844255	Control		E06	Kely	0.0161214	Control
E07	SY5Y	0.0113489	Control		E06	Kely	0.0191838	Control
E07	SY5Y	0.00848945	Control		E06	Kely	0.00965849	Control
E07	SY5Y	0.00648678	Control		E06	Kely	0.00955161	Control
E07	SY5Y	0.00801666	Control		E06	Kely	0.00887523	Control
E07	SY5Y	0.00817462	Control		E06	Kely	0.0184288	Control
E07	SY5Y	0.00671479	Control		E06	Kely	0.0110377	Control
E07	SY5Y	0.0089004	Control		E06	Kely	0.010121	Control
E07	SY5Y	0.00626257	Control		E06	Kely	0.00961086	Control
E07	SY5Y	0.0174731	Control		E06	Kely	0.0156436	Control
E07	SY5Y	0.0169284	Control		E06	Kely	0.0137962	Control
E07	SY5Y	0.00815433	Control		E06	Kely	0.0130358	Control
E07	SY5Y	0.00384147	Control		E06	Kely	0.00673875	Control
E07	SY5Y	0.0174642	Control		E06	Kely	0.0104932	Control
E07	SY5Y	0.00986084	Control		E06	Kely	0.0219405	Control
E07	SY5Y	0.00852579	Control		E06	Kely	0.0259439	Control
E07	SY5Y	0.00412588	Control		E06	Kely	0.0124431	Control
E07	SY5Y	0.00873559	Control		E06	Kely	0.012788	Control
E07	SY5Y	0.00848866	Control		E06	Kely	0.0164614	Control
E07	SY5Y	0.00817849	Control		E06	Kely	0.010249	Control
E07	SY5Y	0.00467987	Control		E06	Kely	0.00963022	Control
E07	SY5Y	0.00735523	Control		E06	Kely	0.0156882	Control
E07	SY5Y	0.00614671	Control		E06	Kely	0.00961167	Control
E07	SY5Y	0.0184667	Control		E06	Kely	0.0113612	Control
E07	SY5Y	0.00501104	Control		E06	Kely	0.0135729	Control
E07	SY5Y	0.00662917	Control		E06	Kely	0.010975	Control
E07	SY5Y	0.0202281	Control		E06	Kely	0.0132035	Control
E07	SY5Y	0.00574971	Control		E06	Kely	0.0143611	Control
E07	SY5Y	0.00544758	Control		E06	Kely	0.0155053	Control
E07	SY5Y	0.0101585	Control		E06	Kely	0.0111741	Control
E07	SY5Y	0.00620373	Control		E06	Kely	0.0149658	Control
E07	SY5Y	0.00892065	Control		E06	Kely	0.00869597	Control
E07	SY5Y	0.00777819	Control		E06	Kely	0.0128658	Control
E07	SY5Y	0.00453609	Control		E06	Kely	0.00830501	Control
E07	SY5Y	0.00452576	Control		E06	Kely	0.0156768	Control
E07	SY5Y	0.00553385	Control		E06	Kely	0.00562532	Control
E07	SY5Y	0.00576875	Control		E06	Kely	0.0153727	Control
E07	SY5Y	0.00485891	Control		E06	Kely	0.0135226	Control
E07	SY5Y	0.0117506	Control		E06	Kely	0.0134963	Control
E07	SY5Y	0.00629246	Control		E06	Kely	0.0124574	Control
E07	SY5Y	0.0146445	Control		E06	Kely	0.0141585	Control
E07	SY5Y	0.00676669	Control		E06	Kely	0.0114982	Control
E07	SY5Y	0.00968926	Control		E06	Kely	0.0108529	Control
E07	SY5Y	0.0101285	Control		E06	Kely	0.0136227	Control
E07	SY5Y	0.00567425	Control		E06	Kely	0.0166569	Control
E07	SY5Y	0.00988246	Control		E06	Kely	0.0106664	Control
E07	SY5Y	0.00475055	Control		E06	Kely	0.0118085	Control
E07	SY5Y	0.0105706	Control		E06	Kely	0.0287314	Control
E07	SY5Y	0.0121196	Control		E06	Kely	0.0183896	Control
E07	SY5Y	0.00742768	Control		E06	Kely	0.00958768	Control
E07	SY5Y	0.00899661	Control		E06	Kely	0.0286921	Control
E07	SY5Y	0.00948965	Control		E06	Kely	0.021709	Control
E07	SY5Y	0.00506434	Control		E06	Kely	0.00976254	Control
E07	SY5Y	0.00982214	Control		E06	Kely	0.00950885	Control
E07	SY5Y	0.00669577	Control		E06	Kely	0.0195747	Control
E07	SY5Y	0.007013	Control		E06	Kely	0.0143104	Control
E07	SY5Y	0.00417432	Control		E06	Kely	0.0136494	Control
E07	SY5Y	0.0057495	Control		E06	Kely	0.0567616	Control
E07	SY5Y	0.00801655	Control		E06	Kely	0.0111475	Control
E07	SY5Y	0.00666684	Control		E06	Kely	0.0118489	Control
E07	SY5Y	0.00817008	Control		E06	Kely	0.0078097	Control
E07	SY5Y	0.00779524	Control		E06	Kely	0.0193036	Control
E07	SY5Y	0.0072686	Control		E06	Kely	0.0108053	Control
E07	SY5Y	0.00594766	Control		E06	Kely	0.00903519	Control
E07	SY5Y	0.00843312	Control		E06	Kely	0.0117997	Control
E07	SY5Y	0.0122338	Control		E06	Kely	0.0121017	Control
E07	SY5Y	0.00647155	Control		E06	Kely	0.0113264	Control
E07	SY5Y	0.00601397	Control		E06	Kely	0.0174852	Control
E07	SY5Y	0.00940248	Control		E06	Kely	0.0115093	Control
E07	SY5Y	0.00408424	Control		E06	Kely	0.0161699	Control
E07	SY5Y	0.0105864	Control		E06	Kely	0.0158685	Control
E07	SY5Y	0.00465514	Control		E06	Kely	0.0139441	Control
E07	SY5Y	0.0112258	Control		E06	Kely	0.0153945	Control
E07	SY5Y	0.00625405	Control		E06	Kely	0.00983611	Control
E07	SY5Y	0.00603982	Control		E06	Kely	0.0147228	Control
E07	SY5Y	0.0107229	Control		E06	Kely	0.0101938	Control
E07	SY5Y	0.00797088	Control		E06	Kely	0.0301819	Control
E07	SY5Y	0.0613354	Control		E06	Kely	0.0127703	Control
E07	SY5Y	0.00486632	Control		E06	Kely	0.0158852	Control
E07	SY5Y	0.00927791	Control		E06	Kely	0.0164746	Control
E07	SY5Y	0.00781471	Control		E06	Kely	0.0152926	Control
E07	SY5Y	0.00622301	Control		E06	Kely	0.0181195	Control
E07	SY5Y	0.00822442	Control		E06	Kely	0.0172449	Control
E07	SY5Y	0.00473548	Control		E06	Kely	0.0273242	Control
E07	SY5Y	0.00881276	Control		E06	Kely	0.0105746	Control
E07	SY5Y	0.00866238	Control		E06	Kely	0.02707	Control
E07	SY5Y	0.00620758	Control		E06	Kely	0.0286476	Control
E07	SY5Y	0.0071786	Control		E06	Kely	0.0139805	Control
E07	SY5Y	0.0061644	Control		E06	Kely	0.0190537	Control
E07	SY5Y	0.00410618	Control		E06	Kely	0.0328476	Control
E07	SY5Y	0.0071865	Control		E06	Kely	0.0180484	Control
E07	SY5Y	0.0205117	Control		E06	Kely	0.030686	Control
E07	SY5Y	0.0110806	Control		E06	Kely	0.0258888	Control
E07	SY5Y	0.0113934	Control		E06	Kely	0.0115974	Control
E07	SY5Y	0.00548829	Control		E06	Kely	0.029989	Control
E07	SY5Y	0.0223476	Control		E06	Kely	0.0227392	Control
E07	SY5Y	0.00488284	Control		E06	Kely	0.0205793	Control
E07	SY5Y	0.00424514	Control		E06	Kely	0.024246	Control
E07	SY5Y	0.00498807	Control		E06	Kely	0.0137453	Control
E07	SY5Y	0.0135856	Control		E06	Kely	0.0231801	Control
E07	SY5Y	0.0133689	Control		E06	Kely	0.0345159	Control
E07	SY5Y	0.00515521	Control		E06	Kely	0.029946	Control
E07	SY5Y	0.00877278	Control		E06	Kely	0.0286769	Control
E07	SY5Y	0.0161509	Control		E06	Kely	0.0297596	Control
E07	SY5Y	0.00844985	Control		E06	Kely	0.0177278	Control
E07	SY5Y	0.0118492	Control		E06	Kely	0.025068	Control
E07	SY5Y	0.00516537	Control		E06	Kely	0.0139685	Control
E07	SY5Y	0.00557024	Control		E06	Kely	0.0215742	Control
E07	SY5Y	0.0093407	Control		E06	Kely	0.0311191	Control
E07	SY5Y	0.00565935	Control		E06	Kely	0.0133404	Control
E07	SY5Y	0.00568201	Control		E06	Kely	0.0197717	Control
E07	SY5Y	0.00992934	Control		E06	Kely	0.0133172	Control
E07	SY5Y	0.0122095	Control		E06	Kely	0.0121438	Control
E07	SY5Y	0.0495737	Control		E06	Kely	0.0107877	Control
E07	SY5Y	0.00695284	Control		E06	Kely	0.011485	Control
E07	SY5Y	0.0249492	Control		E06	Kely	0.0139733	Control
E07	SY5Y	0.01001	Control		E06	Kely	0.0229515	Control
E07	SY5Y	0.0346329	Control		E06	Kely	0.0218394	Control
E07	SY5Y	0.00873822	Control		E06	Kely	0.0137614	Control
E07	SY5Y	0.00936396	Control		E06	Kely	0.0174491	Control
E07	SY5Y	0.0108627	Control		E06	Kely	0.00877716	Control
E07	SY5Y	0.00519711	Control		E06	Kely	0.0126988	Control
E07	SY5Y	0.00408544	Control		E06	Kely	0.00962436	Control
E07	SY5Y	0.00818293	Control		E06	Kely	0.0196892	Control
E07	SY5Y	0.0121639	Control		E06	Kely	0.00971702	Control
E07	SY5Y	0.00675646	Control		E06	Kely	0.0193244	Control
E07	SY5Y	0.00429205	Control		E06	Kely	0.0298514	Control
E07	SY5Y	0.00463369	Control		E06	Kely	0.0181285	Control
E07	SY5Y	0.00809601	Control		E06	Kely	0.0227498	Control
E07	SY5Y	0.0116372	Control		E06	Kely	0.00706826	Control
E07	SY5Y	0.0121577	Control		E06	Kely	0.0217798	Control
E07	SY5Y	0.00683644	Control		E06	Kely	0.0131893	Control
E07	SY5Y	0.00578842	Control		E06	Kely	0.0201059	Control
E07	SY5Y	0.00839862	Control		E06	Kely	0.0228126	Control
E07	SY5Y	0.0121632	Control		E06	Kely	0.0175726	Control
E07	SY5Y	0.00335507	Control		E06	Kely	0.0187348	Control
E07	SY5Y	0.0128759	Control		E06	Kely	0.0151739	Control
E07	SY5Y	0.0050702	Control		E06	Kely	0.0101989	Control
E07	SY5Y	0.00825344	Control		E06	Kely	0.0134208	Control
E07	SY5Y	0.00708009	Control		E06	Kely	0.0107609	Control
E07	SY5Y	0.0066153	Control		E06	Kely	0.0162334	Control
E07	SY5Y	0.00374406	Control		E06	Kely	0.0122098	Control
E07	SY5Y	0.00713694	Control		E06	Kely	0.0136673	Control
E07	SY5Y	0.0307602	Control		E06	Kely	0.0164942	Control
E07	SY5Y	0.00915261	Control		E06	Kely	0.0144387	Control
E07	SY5Y	0.00524647	Control		E06	Kely	0.0126349	Control
E07	SY5Y	0.033839	Control		E06	Kely	0.0124968	Control
E07	SY5Y	0.00453832	Control		E06	Kely	0.029291	Control
E07	SY5Y	0.0120907	Control		E06	Kely	0.0109269	Control
E07	SY5Y	0.0170519	Control		E06	Kely	0.0136143	Control
E07	SY5Y	0.00405157	Control		E06	Kely	0.0301031	Control
E07	SY5Y	0.0100745	Control		E06	Kely	0.0172333	Control
E07	SY5Y	0.0136285	Control		E06	Kely	0.0145862	Control
E07	SY5Y	0.00558764	Control		E06	Kely	0.0134302	Control
E07	SY5Y	0.00817372	Control		E06	Kely	0.014402	Control
E07	SY5Y	0.00858107	Control		E06	Kely	0.0159428	Control
E07	SY5Y	0.0136922	Control		E06	Kely	0.0116964	Control
E07	SY5Y	0.00801702	Control		E06	Kely	0.0111392	Control
E07	SY5Y	0.00805961	Control		E06	Kely	0.0138877	Control
E07	SY5Y	0.00968556	Control		E06	Kely	0.0143326	Control
E07	SY5Y	0.00389228	Control		E06	Kely	0.0112443	Control
E07	SY5Y	0.0224884	Control		E06	Kely	0.0166069	Control
E07	SY5Y	0.00615627	Control		E06	Kely	0.015508	Control
E07	SY5Y	0.00557812	Control		E06	Kely	0.0133506	Control
E07	SY5Y	0.0145461	Control		E06	Kely	0.0143145	Control
E07	SY5Y	0.0294539	Control		E06	Kely	0.0132662	Control
E07	SY5Y	0.00871972	Control		E06	Kely	0.0123606	Control
E07	SY5Y	0.0105362	Control		E06	Kely	0.0115465	Control
E07	SY5Y	0.0211703	Control		E06	Kely	0.0113428	Control
E07	SY5Y	0.0109659	Control		E06	Kely	0.012584	Control
E07	SY5Y	0.00435325	Control		E06	Kely	0.0286751	Control
E07	SY5Y	0.0104508	Control		E06	Kely	0.0114644	Control
E07	SY5Y	0.0109194	Control		E06	Kely	0.0243376	Control
E07	SY5Y	0.00887425	Control		E06	Kely	0.016657	Control
E07	SY5Y	0.00606471	Control		E06	Kely	0.0164422	Control
E07	SY5Y	0.0113398	Control		E06	Kely	0.0154269	Control
E07	SY5Y	0.00796881	Control		E06	Kely	0.0115515	Control
E07	SY5Y	0.0255848	Control		E06	Kely	0.0113358	Control
E07	SY5Y	0.00413007	Control		E06	Kely	0.0100632	Control
E07	SY5Y	0.00565373	Control		E06	Kely	0.00931546	Control
E07	SY5Y	0.0092516	Control		E06	Kely	0.00934147	Control
E07	SY5Y	0.00998304	Control		E06	Kely	0.0121522	Control
E07	SY5Y	0.00713138	Control		E06	Kely	0.0148935	Control
E07	SY5Y	0.0064762	Control		E06	Kely	0.00989438	Control
E07	SY5Y	0.00622308	Control		E06	Kely	0.0173432	Control
E07	SY5Y	0.00551941	Control		E06	Kely	0.0074297	Control
E07	SY5Y	0.0184906	Control		E06	Kely	0.0189243	Control
E07	SY5Y	0.00495679	Control		E06	Kely	0.00762334	Control
E07	SY5Y	0.00681799	Control		E06	Kely	0.0145827	Control
E07	SY5Y	0.0144953	Control		E06	Kely	0.0112822	Control
E07	SY5Y	0.0111116	Control		E06	Kely	0.0119146	Control
E07	SY5Y	0.0207185	Control		E06	Kely	0.00851118	Control
E07	SY5Y	0.0211218	Control		E06	Kely	0.00931552	Control
E07	SY5Y	0.00744844	Control		E06	Kely	0.00827831	Control
E07	SY5Y	0.00581558	Control		E06	Kely	0.00864894	Control
E07	SY5Y	0.0234332	Control		E06	Kely	0.0146234	Control
E07	SY5Y	0.00546282	Control		E06	Kely	0.013868	Control
E07	SY5Y	0.00845297	Control		E06	Kely	0.00933455	Control
E07	SY5Y	0.00695123	Control		E06	Kely	0.0126314	Control
E07	SY5Y	0.0160622	Control		E06	Kely	0.00728884	Control
E07	SY5Y	0.0118074	Control		E06	Kely	0.00748206	Control
E07	SY5Y	0.0407826	Control		E06	Kely	0.00815786	Control
E07	SY5Y	0.0122662	Control		E06	Kely	0.00869797	Control
E07	SY5Y	0.0176165	Control		E06	Kely	0.0122199	Control
E07	SY5Y	0.00480873	Control		E06	Kely	0.0173349	Control
E07	SY5Y	0.00995643	Control		E06	Kely	0.0104524	Control
E07	SY5Y	0.00554789	Control		E06	Kely	0.0185539	Control
E07	SY5Y	0.00595898	Control		E06	Kely	0.0189779	Control
E07	SY5Y	0.00882386	Control		E06	Kely	0.0153928	Control
E07	SY5Y	0.00696976	Control		E06	Kely	0.0196292	Control
E07	SY5Y	0.00534098	Control		E06	Kely	0.0156985	Control
E07	SY5Y	0.011969	Control		E06	Kely	0.00786391	Control
E07	SY5Y	0.0104786	Control		E06	Kely	0.0198673	Control
E07	SY5Y	0.0441568	Control		E06	Kely	0.0111042	Control
E07	SY5Y	0.0052071	Control		E06	Kely	0.0149617	Control
E07	SY5Y	0.00461076	Control		E06	Kely	0.0169929	Control
E07	SY5Y	0.00360441	Control		E06	Kely	0.0126284	Control
E07	SY5Y	0.0116885	Control		E06	Kely	0.0121107	Control
E07	SY5Y	0.00686121	Control		E06	Kely	0.0291834	Control
E07	SY5Y	0.00531461	Control		E06	Kely	0.00986985	Control
E07	SY5Y	0.0130811	Control		E06	Kely	0.0288649	Control
E07	SY5Y	0.00487741	Control		E06	Kely	0.0365938	Control
E07	SY5Y	0.00923265	Control		E06	Kely	0.0133959	Control
E07	SY5Y	0.00796633	Control		E06	Kely	0.0161264	Control
E07	SY5Y	0.00806821	Control		E06	Kely	0.0108215	Control
E07	SY5Y	0.00597339	Control		E06	Kely	0.0148536	Control
E07	SY5Y	0.0570124	Control		E06	Kely	0.0122537	Control
E07	SY5Y	0.00803986	Control		E06	Kely	0.0114028	Control
E07	SY5Y	0.00705676	Control		E06	Kely	0.0133339	Control
E07	SY5Y	0.00605724	Control		E06	Kely	0.0124958	Control
E07	SY5Y	0.00818206	Control		E06	Kely	0.0129008	Control
E07	SY5Y	0.00944913	Control		E06	Kely	0.0120472	Control
E07	SY5Y	0.00730835	Control		E06	Kely	0.00784334	Control
E07	SY5Y	0.00986969	Control		E06	Kely	0.027718	Control
E07	SY5Y	0.00708382	Control		E06	Kely	0.0106085	Control
E07	SY5Y	0.0194712	Control		E06	Kely	0.0104111	Control
E07	SY5Y	0.0148384	Control		E06	Kely	0.0169003	Control
E07	SY5Y	0.00498929	Control		E06	Kely	0.00872138	Control
E07	SY5Y	0.00873335	Control		E06	Kely	0.0106292	Control
E07	SY5Y	0.00945329	Control		E06	Kely	0.00779105	Control
E07	SY5Y	0.0111138	Control		E06	Kely	0.00759209	Control
E07	SY5Y	0.0070712	Control		E06	Kely	0.00955735	Control
E07	SY5Y	0.0171515	Control		E06	Kely	0.0217265	Control
E07	SY5Y	0.008795	Control		E06	Kely	0.00925952	Control
E07	SY5Y	0.0191486	Control		E06	Kely	0.0160217	Control
E07	SY5Y	0.00750409	Control		E06	Kely	0.0144488	Control
E07	SY5Y	0.00824756	Control		E06	Kely	0.0250172	Control
E07	SY5Y	0.00933342	Control		E06	Kely	0.0106558	Control
E07	SY5Y	0.00658621	Control		E06	Kely	0.0726595	Control
E07	SY5Y	0.00500683	Control		E06	Kely	0.0101439	Control
E07	SY5Y	0.0175715	Control		E06	Kely	0.0735929	Control
E07	SY5Y	0.00960301	Control		E06	Kely	0.0172882	Control
E07	SY5Y	0.0109665	Control		E06	Kely	0.0110441	Control
E07	SY5Y	0.00668636	Control		E06	Kely	0.0120248	Control
E07	SY5Y	0.0101723	Control		E06	Kely	0.0114696	Control
E07	SY5Y	0.00614426	Control		E06	Kely	0.010342	Control
E07	SY5Y	0.00458619	Control		E06	Kely	0.0112322	Control
E07	SY5Y	0.00830309	Control		E06	Kely	0.0109694	Control
E07	SY5Y	0.00762658	Control		E06	Kely	0.0137437	Control
E07	SY5Y	0.00772285	Control		E06	Kely	0.00787336	Control
E07	SY5Y	0.0109216	Control		E06	Kely	0.0114484	Control
E07	SY5Y	0.00582842	Control		E06	Kely	0.0153125	Control
E07	SY5Y	0.00901069	Control		E06	Kely	0.00921146	Control
E07	SY5Y	0.00515966	Control		E06	Kely	0.00997634	Control
E07	SY5Y	0.00764899	Control		E06	Kely	0.0139962	Control
E07	SY5Y	0.010828	Control		E06	Kely	0.00903218	Control
E07	SY5Y	0.0214353	Control		E06	Kely	0.0150207	Control
E07	SY5Y	0.0737438	Control		E06	Kely	0.0127593	Control
E07	SY5Y	0.0101957	Control		E06	Kely	0.0302914	Control
E07	SY5Y	0.00562867	Control		E06	Kely	0.00968302	Control
E07	SY5Y	0.00936293	Control		E06	Kely	0.0165902	Control
E07	SY5Y	0.00852202	Control		E06	Kely	0.0154301	Control
E07	SY5Y	0.00991717	Control		E06	Kely	0.0133106	Control
E07	SY5Y	0.00907606	Control		E06	Kely	0.0162921	Control
E07	SY5Y	0.0112026	Control		E06	Kely	0.017855	Control
E07	SY5Y	0.00910506	Control		E06	Kely	0.0109295	Control
E07	SY5Y	0.0134712	Control		E06	Kely	0.00710416	Control
E07	SY5Y	0.00503244	Control		E06	Kely	0.0102435	Control
E07	SY5Y	0.00625168	Control		E06	Kely	0.0127828	Control
E07	SY5Y	0.00741552	Control		E06	Kely	0.0166939	Control
E07	SY5Y	0.0122504	Control		E06	Kely	0.0221616	Control
E07	SY5Y	0.00661398	Control		E06	Kely	0.0124249	Control
E07	SY5Y	0.0200484	Control		E06	Kely	0.0183111	Control
E07	SY5Y	0.0118274	Control		E06	Kely	0.0161692	Control
E07	SY5Y	0.0145073	Control		E06	Kely	0.0179984	Control
E07	SY5Y	0.00472151	Control		E06	Kely	0.00931287	Control
E07	SY5Y	0.00520097	Control		E06	Kely	0.0165037	Control
E07	SY5Y	0.00684928	Control		E06	Kely	0.0153767	Control
E07	SY5Y	0.0104963	Control		E06	Kely	0.0148238	Control
E07	SY5Y	0.00579639	Control		E06	Kely	0.0149189	Control
E07	SY5Y	0.00815123	Control		E06	Kely	0.0207151	Control
E07	SY5Y	0.010967	Control		E06	Kely	0.0199195	Control
E07	SY5Y	0.0169371	Control		E06	Kely	0.018538	Control
E07	SY5Y	0.0089829	Control		E06	Kely	0.0112742	Control
E07	SY5Y	0.00849203	Control		E06	Kely	0.0114521	Control
E07	SY5Y	0.0108997	Control		E06	Kely	0.0268862	Control
E07	SY5Y	0.00951948	Control		E06	Kely	0.0133112	Control
E07	SY5Y	0.00923533	Control		E06	Kely	0.0297129	Control
E07	SY5Y	0.00903207	Control		E06	Kely	0.0183869	Control
E07	SY5Y	0.0116555	Control		E06	Kely	0.0111916	Control
E07	SY5Y	0.00630801	Control		E06	Kely	0.013164	Control
E07	SY5Y	0.00973315	Control		E06	Kely	0.00987264	Control
E07	SY5Y	0.00610486	Control		E06	Kely	0.0105296	Control
E07	SY5Y	0.00543512	Control		E06	Kely	0.0232853	Control
E07	SY5Y	0.00803587	Control		E06	Kely	0.00652669	Control
E07	SY5Y	0.018441	Control		E06	Kely	0.0102723	Control
E07	SY5Y	0.029252	Control		E06	Kely	0.0142209	Control
E07	SY5Y	0.0142524	Control		E06	Kely	0.0180768	Control
E07	SY5Y	0.0135409	Control		E06	Kely	0.0131034	Control
E07	SY5Y	0.00853605	Control		E06	Kely	0.0111123	Control
E07	SY5Y	0.0076874	Control		E06	Kely	0.0139545	Control
E07	SY5Y	0.00897684	Control		E06	Kely	0.0109581	Control
E07	SY5Y	0.00838211	Control		E06	Kely	0.0119704	Control
E07	SY5Y	0.0110193	Control		E06	Kely	0.0092525	Control
E07	SY5Y	0.00546739	Control		E06	Kely	0.012168	Control
E07	SY5Y	0.0088837	Control		E06	Kely	0.00758035	Control
E07	SY5Y	0.00845382	Control		E06	Kely	0.0162161	Control
E07	SY5Y	0.00743822	Control		E06	Kely	0.00698483	Control
E07	SY5Y	0.0104937	Control		E06	Kely	0.00907414	Control
E07	SY5Y	0.0265065	Control		E06	Kely	0.00994336	Control
E07	SY5Y	0.0653924	Control		E06	Kely	0.0108583	Control
E07	SY5Y	0.00681121	Control		E06	Kely	0.00849849	Control
E07	SY5Y	0.00513582	Control		E06	Kely	0.0247448	Control
E07	SY5Y	0.00818232	Control		E06	Kely	0.0261777	Control
E07	SY5Y	0.015945	Control		E06	Kely	0.0208062	Control
E07	SY5Y	0.00933937	Control		E06	Kely	0.0296857	Control
E07	SY5Y	0.00981089	Control		E06	Kely	0.021149	Control
E07	SY5Y	0.00724695	Control		E06	Kely	0.0224819	Control
E07	SY5Y	0.00790323	Control		E06	Kely	0.0342126	Control
E07	SY5Y	0.0075837	Control		E06	Kely	0.0409103	Control
E07	SY5Y	0.00456586	Control		E06	Kely	0.00961558	Control
E07	SY5Y	0.00868692	Control		E06	Kely	0.00788699	Control
E07	SY5Y	0.00840433	Control		E06	Kely	0.00689251	Control
E07	SY5Y	0.00967589	Control		E06	Kely	0.00695643	Control
E07	SY5Y	0.00827804	Control		E06	Kely	0.0257854	Control
E07	SY5Y	0.00822059	Control		E06	Kely	0.00660232	Control
E07	SY5Y	0.00824535	Control		E06	Kely	0.00483138	Control
E07	SY5Y	0.0109949	Control		E06	Kely	0.00484756	Control
E07	SY5Y	0.00627242	Control		E06	Kely	0.0166673	Control
E07	SY5Y	0.00400093	Control		E06	Kely	0.0383995	Control
E07	SY5Y	0.017613	Control		E06	Kely	0.0269242	Control
E07	SY5Y	0.00746021	Control		E06	Kely	0.0292102	Control
E07	SY5Y	0.00463921	Control		E06	Kely	0.071866	Control
E07	SY5Y	0.0083192	Control		E06	Kely	0.0153815	Control
E07	SY5Y	0.0106361	Control		E06	Kely	0.076502	Control
E07	SY5Y	0.00892439	Control		E06	Kely	0.0168747	Control
E07	SY5Y	0.00716089	Control		E06	Kely	0.0192667	Control
E07	SY5Y	0.00405706	Control		E06	Kely	0.0172659	Control
E07	SY5Y	0.00976652	Control		E06	Kely	0.0233464	Control
E07	SY5Y	0.00420003	Control		E06	Kely	0.0564687	Control
E07	SY5Y	0.00844854	Control		E06	Kely	0.0221552	Control
E07	SY5Y	0.0230334	Control		E06	Kely	0.0284532	Control
E07	SY5Y	0.0058237	Control		E06	Kely	0.0281516	Control
E07	SY5Y	0.00406494	Control		E06	Kely	0.127691	Control
E07	SY5Y	0.0052028	Control		E06	Kely	0.0223963	Control
E07	SY5Y	0.00714653	Control		E06	Kely	0.0303968	Control
E07	SY5Y	0.011429	Control		E06	Kely	0.10976	Control
E07	SY5Y	0.0106164	Control		E06	Kely	0.0159871	Control
E07	SY5Y	0.0123903	Control		E06	Kely	0.0272674	Control
E07	SY5Y	0.00577121	Control		F04	Kely	0.0333909	EGF
E07	SY5Y	0.0048856	Control		F04	Kely	0.0484021	EGF
E07	SY5Y	0.0104174	Control		F04	Kely	0.0311941	EGF
E07	SY5Y	0.00606667	Control		F04	Kely	0.0445292	EGF
E07	SY5Y	0.00444203	Control		F04	Kely	0.0489452	EGF
E07	SY5Y	0.0111241	Control		F04	Kely	0.0611716	EGF
E07	SY5Y	0.0136052	Control		F04	Kely	0.0337187	EGF
E07	SY5Y	0.0116205	Control		F04	Kely	0.0364958	EGF
E07	SY5Y	0.00711262	Control		F04	Kely	0.0414459	EGF
E07	SY5Y	0.00755949	Control		F04	Kely	0.0256774	EGF
E07	SY5Y	0.0145124	Control		F04	Kely	0.050057	EGF
E07	SY5Y	0.00533045	Control		F04	Kely	0.0180052	EGF
E07	SY5Y	0.0193659	Control		F04	Kely	0.112386	EGF
E07	SY5Y	0.00742177	Control		F04	Kely	0.0161135	EGF
E07	SY5Y	0.00434401	Control		F04	Kely	0.0208116	EGF
E07	SY5Y	0.00907318	Control		F04	Kely	0.066429	EGF
E07	SY5Y	0.00811258	Control		F04	Kely	0.107075	EGF
E07	SY5Y	0.00547004	Control		F04	Kely	0.0321491	EGF
E07	SY5Y	0.00646157	Control		F04	Kely	0.063894	EGF
E07	SY5Y	0.00415318	Control		F04	Kely	0.0187512	EGF
E07	SY5Y	0.0171893	Control		F04	Kely	0.016836	EGF
E07	SY5Y	0.00423983	Control		F04	Kely	0.0763091	EGF
E07	SY5Y	0.0229652	Control		F04	Kely	0.0238499	EGF
E07	SY5Y	0.00437833	Control		F04	Kely	0.0477577	EGF
E07	SY5Y	0.00659453	Control		F04	Kely	0.0545851	EGF
E07	SY5Y	0.00778601	Control		F04	Kely	0.0317379	EGF
E07	SY5Y	0.0107716	Control		F04	Kely	0.00846833	EGF
E07	SY5Y	0.0300076	Control		F04	Kely	0.0495855	EGF
E07	SY5Y	0.00617666	Control		F04	Kely	0.0227551	EGF
E07	SY5Y	0.00587419	Control		F04	Kely	0.0496658	EGF
E07	SY5Y	0.00911559	Control		F04	Kely	0.0740858	EGF
E07	SY5Y	0.00556581	Control		F04	Kely	0.0995494	EGF
E07	SY5Y	0.00868363	Control		F04	Kely	0.020102	EGF
E07	SY5Y	0.00793356	Control		F04	Kely	0.102958	EGF
E07	SY5Y	0.00307354	Control		F04	Kely	0.0537841	EGF
E07	SY5Y	0.00297666	Control		F04	Kely	0.0608064	EGF
E07	SY5Y	0.0093509	Control		F04	Kely	0.0492297	EGF
E07	SY5Y	0.0100855	Control		F04	Kely	0.00979381	EGF
E07	SY5Y	0.0093419	Control		F04	Kely	0.0554814	EGF
E07	SY5Y	0.00776171	Control		F04	Kely	0.0672428	EGF
E07	SY5Y	0.00427019	Control		F04	Kely	0.0471211	EGF
E07	SY5Y	0.0100566	Control		F04	Kely	0.0571702	EGF
E07	SY5Y	0.0180915	Control		F04	Kely	0.0317009	EGF
E07	SY5Y	0.00833706	Control		F04	Kely	0.0300878	EGF
E07	SY5Y	0.00414834	Control		F04	Kely	0.0311338	EGF
E07	SY5Y	0.0302713	Control		F04	Kely	0.00484284	EGF
E07	SY5Y	0.00620374	Control		F04	Kely	0.0501993	EGF
E07	SY5Y	0.00741004	Control		F04	Kely	0.0340497	EGF
E07	SY5Y	0.00936833	Control		F04	Kely	0.0666071	EGF
E07	SY5Y	0.0366134	Control		F04	Kely	0.0821707	EGF
E07	SY5Y	0.00739119	Control		F04	Kely	0.0198157	EGF
E07	SY5Y	0.00834234	Control		F04	Kely	0.039698	EGF
E07	SY5Y	0.00702579	Control		F04	Kely	0.0365474	EGF
E07	SY5Y	0.00678144	Control		F04	Kely	0.0310279	EGF
E07	SY5Y	0.00832041	Control		F04	Kely	0.130256	EGF
E07	SY5Y	0.00661077	Control		F04	Kely	0.135355	EGF
E07	SY5Y	0.00517093	Control		F04	Kely	0.0413083	EGF
E07	SY5Y	0.00664559	Control		F04	Kely	0.0351153	EGF
E07	SY5Y	0.00356033	Control		F04	Kely	0.0411921	EGF
E07	SY5Y	0.00581405	Control		F04	Kely	0.0351583	EGF
E07	SY5Y	0.00718057	Control		F04	Kely	0.0937921	EGF
E07	SY5Y	0.00761475	Control		F04	Kely	0.0180967	EGF
E07	SY5Y	0.00471869	Control		F04	Kely	0.0189699	EGF
E07	SY5Y	0.00465482	Control		F04	Kely	0.0211059	EGF
E07	SY5Y	0.011841	Control		F04	Kely	0.0108173	EGF
E07	SY5Y	0.0121291	Control		F04	Kely	0.0238206	EGF
E07	SY5Y	0.0547236	Control		F04	Kely	0.0925639	EGF
E07	SY5Y	0.00973296	Control		F04	Kely	0.0477651	EGF
E07	SY5Y	0.00698753	Control		F04	Kely	0.0261371	EGF
E07	SY5Y	0.0100522	Control		F04	Kely	0.0284658	EGF
E07	SY5Y	0.00954205	Control		F04	Kely	0.0410629	EGF
E07	SY5Y	0.00458142	Control		F04	Kely	0.0458659	EGF
E07	SY5Y	0.00915662	Control		F04	Kely	0.0813953	EGF
E07	SY5Y	0.00984654	Control		F04	Kely	0.0300956	EGF
E07	SY5Y	0.00699828	Control		F04	Kely	0.0339761	EGF
E07	SY5Y	0.00676758	Control		F04	Kely	0.0378448	EGF
E07	SY5Y	0.0112185	Control		F04	Kely	0.0174518	EGF
E07	SY5Y	0.00880743	Control		F04	Kely	0.0228444	EGF
E07	SY5Y	0.00874835	Control		F04	Kely	0.0827597	EGF
E07	SY5Y	0.0109343	Control		F04	Kely	0.0593408	EGF
E07	SY5Y	0.00871766	Control		F04	Kely	0.0257784	EGF
E07	SY5Y	0.00524808	Control		F04	Kely	0.0592528	EGF
E07	SY5Y	0.00926919	Control		F04	Kely	0.030766	EGF
E07	SY5Y	0.0125698	Control		F04	Kely	0.037862	EGF
E07	SY5Y	0.00299423	Control		F04	Kely	0.0234011	EGF
E07	SY5Y	0.0106191	Control		F04	Kely	0.0137678	EGF
E07	SY5Y	0.00630265	Control		F04	Kely	0.0208287	EGF
E07	SY5Y	0.0122772	Control		F04	Kely	0.0183418	EGF
E07	SY5Y	0.0112916	Control		F04	Kely	0.0187974	EGF
E07	SY5Y	0.00490748	Control		F04	Kely	0.0432609	EGF
E07	SY5Y	0.00670099	Control		F04	Kely	0.0693623	EGF
E07	SY5Y	0.00694972	Control		F04	Kely	0.0505343	EGF
E07	SY5Y	0.0140109	Control		F04	Kely	0.0487359	EGF
E07	SY5Y	0.00800034	Control		F04	Kely	0.0502382	EGF
E07	SY5Y	0.00839481	Control		F04	Kely	0.056404	EGF
E07	SY5Y	0.00641685	Control		F04	Kely	0.0203006	EGF
E07	SY5Y	0.00739809	Control		F04	Kely	0.0201927	EGF
E07	SY5Y	0.00644574	Control		F04	Kely	0.0329692	EGF
E07	SY5Y	0.0120305	Control		F04	Kely	0.0166643	EGF
E07	SY5Y	0.0101442	Control		F04	Kely	0.0465694	EGF
E07	SY5Y	0.00625453	Control		F04	Kely	0.0491513	EGF
E07	SY5Y	0.00668834	Control		F04	Kely	0.0543161	EGF
E07	SY5Y	0.00704354	Control		F04	Kely	0.0464307	EGF
E07	SY5Y	0.00759743	Control		F04	Kely	0.0588734	EGF
E07	SY5Y	0.0100184	Control		F04	Kely	0.107513	EGF
E07	SY5Y	0.0134086	Control		F04	Kely	0.071231	EGF
E07	SY5Y	0.00600949	Control		F04	Kely	0.0171398	EGF
E07	SY5Y	0.0131586	Control		F04	Kely	0.0462831	EGF
E07	SY5Y	0.0189108	Control		F04	Kely	0.015907	EGF
E07	SY5Y	0.00879906	Control		F04	Kely	0.0426994	EGF
E07	SY5Y	0.00478123	Control		F04	Kely	0.074872	EGF
E07	SY5Y	0.00965336	Control		F04	Kely	0.0110426	EGF
E07	SY5Y	0.00712059	Control		F04	Kely	0.0455096	EGF
E07	SY5Y	0.00721211	Control		F04	Kely	0.0788882	EGF
E07	SY5Y	0.00559067	Control		F04	Kely	0.0851783	EGF
E07	SY5Y	0.0100147	Control		F04	Kely	0.0926367	EGF
E07	SY5Y	0.00704896	Control		F04	Kely	0.033756	EGF
E07	SY5Y	0.0127047	Control		F04	Kely	0.0366519	EGF
E07	SY5Y	0.00599925	Control		F04	Kely	0.0411412	EGF
E07	SY5Y	0.00749961	Control		F04	Kely	0.0442609	EGF
E07	SY5Y	0.0205957	Control		F04	Kely	0.0431236	EGF
E07	SY5Y	0.00938569	Control		F04	Kely	0.0404218	EGF
E07	SY5Y	0.0101619	Control		F04	Kely	0.0222723	EGF
E07	SY5Y	0.00881145	Control		F04	Kely	0.034692	EGF
E07	SY5Y	0.0107248	Control		F04	Kely	0.0926318	EGF
E07	SY5Y	0.00592686	Control		F04	Kely	0.0777701	EGF
E07	SY5Y	0.00941255	Control		F04	Kely	0.0665622	EGF
E07	SY5Y	0.00658595	Control		F04	Kely	0.0481318	EGF
E07	SY5Y	0.00903226	Control		F04	Kely	0.0854879	EGF
E07	SY5Y	0.0082253	Control		F04	Kely	0.0421477	EGF
E07	SY5Y	0.00697429	Control		F04	Kely	0.0108143	EGF
E07	SY5Y	0.0149746	Control		F04	Kely	0.0356499	EGF
E07	SY5Y	0.00619125	Control		F04	Kely	0.0306014	EGF
E07	SY5Y	0.00448836	Control		F04	Kely	0.0343302	EGF
E07	SY5Y	0.00654135	Control		F04	Kely	0.140575	EGF
E07	SY5Y	0.0111934	Control		F04	Kely	0.0319188	EGF
E07	SY5Y	0.00886681	Control		F04	Kely	0.0618784	EGF
E07	SY5Y	0.00582029	Control		F04	Kely	0.0238365	EGF
E07	SY5Y	0.00645669	Control		F04	Kely	0.0235801	EGF
E07	SY5Y	0.00567557	Control		F04	Kely	0.0468925	EGF
E07	SY5Y	0.00967604	Control		F04	Kely	0.0586052	EGF
E07	SY5Y	0.0114317	Control		F04	Kely	0.0260059	EGF
E07	SY5Y	0.00573618	Control		F04	Kely	0.124857	EGF
E07	SY5Y	0.00733081	Control		F04	Kely	0.016229	EGF
E07	SY5Y	0.00682781	Control		F04	Kely	0.0212939	EGF
E07	SY5Y	0.00968443	Control		F04	Kely	0.0134023	EGF
E07	SY5Y	0.00583436	Control		F04	Kely	0.0119226	EGF
E07	SY5Y	0.0117503	Control		F04	Kely	0.0759804	EGF
E07	SY5Y	0.00585039	Control		F04	Kely	0.0613519	EGF
E07	SY5Y	0.00978953	Control		F04	Kely	0.0323289	EGF
E07	SY5Y	0.00796054	Control		F04	Kely	0.0157811	EGF
E07	SY5Y	0.00943546	Control		F04	Kely	0.0315461	EGF
E07	SY5Y	0.00920505	Control		F04	Kely	0.0544585	EGF
E07	SY5Y	0.0122632	Control		F04	Kely	0.0252549	EGF
E07	SY5Y	0.00717406	Control		F04	Kely	0.0275827	EGF
E07	SY5Y	0.00561379	Control		F04	Kely	0.0650723	EGF
E07	SY5Y	0.0112964	Control		F04	Kely	0.041951	EGF
E07	SY5Y	0.00782839	Control		F04	Kely	0.0187334	EGF
E07	SY5Y	0.00578579	Control		F04	Kely	0.0229104	EGF
E07	SY5Y	0.00510734	Control		F04	Kely	0.0529114	EGF
E07	SY5Y	0.016495	Control		F04	Kely	0.0207246	EGF
E07	SY5Y	0.0134064	Control		F04	Kely	0.0323195	EGF
E07	SY5Y	0.00418178	Control		F04	Kely	0.0257213	EGF
E07	SY5Y	0.0065112	Control		F04	Kely	0.00610885	EGF
E07	SY5Y	0.00962908	Control		F04	Kely	0.0279772	EGF
E07	SY5Y	0.00502559	Control		F04	Kely	0.0334028	EGF
E07	SY5Y	0.00587288	Control		F04	Kely	0.0402292	EGF
E07	SY5Y	0.0106025	Control		F04	Kely	0.0439776	EGF
E07	SY5Y	0.00583086	Control		F04	Kely	0.0159087	EGF
E07	SY5Y	0.0089853	Control		F04	Kely	0.0432748	EGF
E07	SY5Y	0.00478277	Control		F04	Kely	0.0399097	EGF
E07	SY5Y	0.00664401	Control		F04	Kely	0.0240675	EGF
E07	SY5Y	0.00999325	Control		F04	Kely	0.0313615	EGF
E07	SY5Y	0.0107364	Control		F04	Kely	0.0141636	EGF
E07	SY5Y	0.00832484	Control		F04	Kely	0.0228918	EGF
E07	SY5Y	0.00869947	Control		F04	Kely	0.0176382	EGF
E07	SY5Y	0.00684198	Control		F04	Kely	0.0153586	EGF
E07	SY5Y	0.00630554	Control		F04	Kely	0.0101587	EGF
E07	SY5Y	0.012857	Control		F04	Kely	0.0908339	EGF
E07	SY5Y	0.00774899	Control		F04	Kely	0.0507505	EGF
E07	SY5Y	0.0130246	Control		F04	Kely	0.0564312	EGF
E07	SY5Y	0.00619566	Control		F04	Kely	0.0505831	EGF
E07	SY5Y	0.00481112	Control		F04	Kely	0.0251779	EGF
E07	SY5Y	0.00902234	Control		F04	Kely	0.0312978	EGF
E07	SY5Y	0.00633917	Control		F04	Kely	0.0360832	EGF
E07	SY5Y	0.00864558	Control		F04	Kely	0.063125	EGF
E07	SY5Y	0.00632684	Control		F04	Kely	0.0489766	EGF
E07	SY5Y	0.00741905	Control		F04	Kely	0.04796	EGF
E07	SY5Y	0.00580838	Control		F04	Kely	0.0160417	EGF
E07	SY5Y	0.00666445	Control		F04	Kely	0.06038	EGF
E07	SY5Y	0.00602457	Control		F04	Kely	0.0515451	EGF
E07	SY5Y	0.00473927	Control		F04	Kely	0.0433947	EGF
E07	SY5Y	0.00864381	Control		F04	Kely	0.0469776	EGF
E07	SY5Y	0.00780563	Control		F04	Kely	0.0358382	EGF
E07	SY5Y	0.00673267	Control		F04	Kely	0.017572	EGF
E07	SY5Y	0.082675	Control		F04	Kely	0.0227601	EGF
E07	SY5Y	0.085214	Control		F04	Kely	0.0227247	EGF
E07	SY5Y	0.00692131	Control		F04	Kely	0.0196053	EGF
E07	SY5Y	0.00746549	Control		F04	Kely	0.0272037	EGF
E07	SY5Y	0.00786722	Control		F04	Kely	0.0231361	EGF
E07	SY5Y	0.00600889	Control		F04	Kely	0.038441	EGF
E07	SY5Y	0.00819585	Control		F04	Kely	0.0320247	EGF
E07	SY5Y	0.0083054	Control		F04	Kely	0.0314069	EGF
E07	SY5Y	0.00705411	Control		F04	Kely	0.0186062	EGF
E07	SY5Y	0.00457105	Control		F04	Kely	0.0380984	EGF
E07	SY5Y	0.00969253	Control		F04	Kely	0.0385663	EGF
E07	SY5Y	0.00844945	Control		F04	Kely	0.0818029	EGF
E07	SY5Y	0.00830084	Control		F04	Kely	0.108543	EGF
E07	SY5Y	0.00696106	Control		F04	Kely	0.0545738	EGF
E07	SY5Y	0.00623206	Control		F04	Kely	0.0482284	EGF
E07	SY5Y	0.00746654	Control		F04	Kely	0.0197362	EGF
E07	SY5Y	0.00923548	Control		F04	Kely	0.0123542	EGF
E07	SY5Y	0.014653	Control		F04	Kely	0.0566387	EGF
E07	SY5Y	0.00816373	Control		F04	Kely	0.035658	EGF
E07	SY5Y	0.0296655	Control		F04	Kely	0.0134909	EGF
E07	SY5Y	0.0124046	Control		F04	Kely	0.027719	EGF
E07	SY5Y	0.00742025	Control		F04	Kely	0.0226753	EGF
E07	SY5Y	0.00965617	Control		F04	Kely	0.0139484	EGF
E07	SY5Y	0.00900498	Control		F04	Kely	0.129751	EGF
E07	SY5Y	0.00686195	Control		F04	Kely	0.0423404	EGF
E07	SY5Y	0.0060243	Control		F04	Kely	0.043173	EGF
E07	SY5Y	0.0102343	Control		F04	Kely	0.0329841	EGF
E07	SY5Y	0.0150828	Control		F04	Kely	0.0126785	EGF
E07	SY5Y	0.00993956	Control		F04	Kely	0.0295307	EGF
E07	SY5Y	0.0107267	Control		F04	Kely	0.0275038	EGF
E07	SY5Y	0.0144285	Control		F04	Kely	0.0208605	EGF
E07	SY5Y	0.00942368	Control		F04	Kely	0.0154937	EGF
E07	SY5Y	0.00703643	Control		F04	Kely	0.0368451	EGF
E07	SY5Y	0.00454076	Control		F04	Kely	0.0401148	EGF
E07	SY5Y	0.0068708	Control		F04	Kely	0.0208617	EGF
E07	SY5Y	0.0053272	Control		F04	Kely	0.0114183	EGF
E07	SY5Y	0.00609971	Control		F04	Kely	0.0186376	EGF
E07	SY5Y	0.00747799	Control		F04	Kely	0.0117311	EGF
E07	SY5Y	0.00551366	Control		F04	Kely	0.017537	EGF
E07	SY5Y	0.00967684	Control		F04	Kely	0.0166237	EGF
E07	SY5Y	0.00633763	Control		F04	Kely	0.0187273	EGF
E07	SY5Y	0.00812571	Control		F04	Kely	0.0414808	EGF
E07	SY5Y	0.0094935	Control		F04	Kely	0.0252431	EGF
E07	SY5Y	0.00633655	Control		F04	Kely	0.0205414	EGF
E07	SY5Y	0.00873272	Control		F04	Kely	0.115362	EGF
E07	SY5Y	0.00842422	Control		F04	Kely	0.0240221	EGF
E07	SY5Y	0.00619409	Control		F04	Kely	0.0793188	EGF
E07	SY5Y	0.0058536	Control		F04	Kely	0.0158588	EGF
E07	SY5Y	0.00506487	Control		F04	Kely	0.00951015	EGF
E07	SY5Y	0.0154182	Control		F04	Kely	0.0598392	EGF
E07	SY5Y	0.00527835	Control		F04	Kely	0.0349221	EGF
E07	SY5Y	0.00547592	Control		F04	Kely	0.0170881	EGF
E07	SY5Y	0.00908962	Control		F04	Kely	0.0189754	EGF
E07	SY5Y	0.00726315	Control		F04	Kely	0.0391633	EGF
E07	SY5Y	0.00505394	Control		F04	Kely	0.0121634	EGF
E07	SY5Y	0.00999185	Control		F04	Kely	0.0500286	EGF
E07	SY5Y	0.00423236	Control		F04	Kely	0.0455741	EGF
E07	SY5Y	0.00872319	Control		F04	Kely	0.0196416	EGF
E07	SY5Y	0.00712773	Control		F04	Kely	0.0587446	EGF
E07	SY5Y	0.00722634	Control		F04	Kely	0.0455314	EGF
E07	SY5Y	0.00667137	Control		F04	Kely	0.0181398	EGF
E07	SY5Y	0.0105847	Control		F04	Kely	0.0250528	EGF
E07	SY5Y	0.00628261	Control		F04	Kely	0.0376729	EGF
E07	SY5Y	0.00807486	Control		F04	Kely	0.0581073	EGF
E07	SY5Y	0.00746915	Control		F04	Kely	0.0493387	EGF
E07	SY5Y	0.00818482	Control		F04	Kely	0.0474615	EGF
E07	SY5Y	0.0078634	Control		F04	Kely	0.0355085	EGF
E07	SY5Y	0.00798119	Control		F04	Kely	0.0129888	EGF
E07	SY5Y	0.0143504	Control		F04	Kely	0.0873021	EGF
E07	SY5Y	0.00927773	Control		F04	Kely	0.010746	EGF
E07	SY5Y	0.0114298	Control		F04	Kely	0.0103225	EGF
E07	SY5Y	0.0136368	Control		F04	Kely	0.0108344	EGF
E07	SY5Y	0.00721589	Control		F04	Kely	0.0142792	EGF
E07	SY5Y	0.0145463	Control		F04	Kely	0.0383825	EGF
E07	SY5Y	0.0070217	Control		F04	Kely	0.0126585	EGF
E07	SY5Y	0.0058604	Control		F04	Kely	0.0144363	EGF
E07	SY5Y	0.00767346	Control		F04	Kely	0.0157807	EGF
E07	SY5Y	0.00909858	Control		F04	Kely	0.115162	EGF
E07	SY5Y	0.0066491	Control		F04	Kely	0.0116518	EGF
E07	SY5Y	0.00625767	Control		F04	Kely	0.0125524	EGF
E07	SY5Y	0.00953521	Control		F04	Kely	0.0103276	EGF
E07	SY5Y	0.00809217	Control		F04	Kely	0.014457	EGF
E07	SY5Y	0.00482695	Control		F04	Kely	0.0319593	EGF
E07	SY5Y	0.0084041	Control		F04	Kely	0.0133282	EGF
E07	SY5Y	0.00601013	Control		F04	Kely	0.0244575	EGF
E07	SY5Y	0.00614048	Control		F04	Kely	0.0162701	EGF
E07	SY5Y	0.00747422	Control		F04	Kely	0.0404838	EGF
E07	SY5Y	0.0099789	Control		F04	Kely	0.0329235	EGF
E07	SY5Y	0.00866358	Control		F04	Kely	0.0658096	EGF
E07	SY5Y	0.010553	Control		F04	Kely	0.0478585	EGF
E07	SY5Y	0.00357753	Control		F04	Kely	0.0170489	EGF
E07	SY5Y	0.0105846	Control		F04	Kely	0.0445929	EGF
E07	SY5Y	0.0101261	Control		F04	Kely	0.0355607	EGF
E07	SY5Y	0.00534465	Control		F04	Kely	0.0321612	EGF
E07	SY5Y	0.0078912	Control		F04	Kely	0.019912	EGF
E07	SY5Y	0.0132459	Control		F04	Kely	0.0366085	EGF
E07	SY5Y	0.0111606	Control		F04	Kely	0.0195436	EGF
E07	SY5Y	0.00508112	Control		F04	Kely	0.0279919	EGF
E07	SY5Y	0.0274182	Control		F04	Kely	0.0267733	EGF
E07	SY5Y	0.0066438	Control		F04	Kely	0.021875	EGF
E07	SY5Y	0.00784474	Control		F04	Kely	0.0140704	EGF
E07	SY5Y	0.00759289	Control		F04	Kely	0.0212252	EGF
E07	SY5Y	0.00590112	Control		F04	Kely	0.0215596	EGF
E07	SY5Y	0.00473071	Control		F04	Kely	0.0157433	EGF
E07	SY5Y	0.0153667	Control		F04	Kely	0.0120827	EGF
E07	SY5Y	0.0303118	Control		F04	Kely	0.0197601	EGF
E07	SY5Y	0.00963694	Control		F04	Kely	0.046061	EGF
E07	SY5Y	0.0135224	Control		F04	Kely	0.0229229	EGF
E07	SY5Y	0.00489076	Control		F04	Kely	0.0408173	EGF
E07	SY5Y	0.00897444	Control		F04	Kely	0.0269661	EGF
E07	SY5Y	0.00586197	Control		F04	Kely	0.0550615	EGF
E07	SY5Y	0.01175	Control		F04	Kely	0.0307975	EGF
E07	SY5Y	0.00536504	Control		F04	Kely	0.012919	EGF
E07	SY5Y	0.0094363	Control		F04	Kely	0.032477	EGF
E07	SY5Y	0.00806018	Control		F04	Kely	0.0320259	EGF
E07	SY5Y	0.0224287	Control		F04	Kely	0.026481	EGF
E07	SY5Y	0.00548249	Control		F04	Kely	0.033898	EGF
E07	SY5Y	0.00873459	Control		F04	Kely	0.0352095	EGF
E07	SY5Y	0.00418691	Control		F04	Kely	0.0534931	EGF
E07	SY5Y	0.00595685	Control		F04	Kely	0.0282296	EGF
E07	SY5Y	0.00715524	Control		F04	Kely	0.0273249	EGF
E07	SY5Y	0.0267225	Control		F04	Kely	0.0303696	EGF
E07	SY5Y	0.00455634	Control		F04	Kely	0.0180218	EGF
E07	SY5Y	0.00429048	Control		F04	Kely	0.0586169	EGF
E07	SY5Y	0.0236432	Control		F04	Kely	0.0164009	EGF
E07	SY5Y	0.0522307	Control		F04	Kely	0.03788	EGF
E07	SY5Y	0.00972682	Control		F04	Kely	0.0327069	EGF
E07	SY5Y	0.00736273	Control		F04	Kely	0.0252385	EGF
E07	SY5Y	0.00494159	Control		F04	Kely	0.0126439	EGF
E07	SY5Y	0.00558293	Control		F04	Kely	0.0165911	EGF
E07	SY5Y	0.00887938	Control		F04	Kely	0.0436922	EGF
E07	SY5Y	0.0053309	Control		F04	Kely	0.0195367	EGF
E07	SY5Y	0.00446766	Control		F04	Kely	0.0646421	EGF
E07	SY5Y	0.00981856	Control		F04	Kely	0.0125181	EGF
E07	SY5Y	0.00544883	Control		F04	Kely	0.0140175	EGF
E07	SY5Y	0.00297976	Control		F04	Kely	0.0319351	EGF
E07	SY5Y	0.00409259	Control		F04	Kely	0.0601373	EGF
E07	SY5Y	0.00638757	Control		F04	Kely	0.0404511	EGF
E07	SY5Y	0.00528162	Control		F04	Kely	0.03019	EGF
E07	SY5Y	0.00856791	Control		F04	Kely	0.0472089	EGF
E07	SY5Y	0.00885584	Control		F04	Kely	0.0940869	EGF
E07	SY5Y	0.00532205	Control		F04	Kely	0.0288867	EGF
E07	SY5Y	0.00331488	Control		F04	Kely	0.0493443	EGF
E07	SY5Y	0.00854814	Control		F04	Kely	0.025809	EGF
E07	SY5Y	0.00699627	Control		F04	Kely	0.0618722	EGF
E07	SY5Y	0.0105906	Control		F04	Kely	0.0464989	EGF
E07	SY5Y	0.00973877	Control		F04	Kely	0.0366065	EGF
E07	SY5Y	0.00839106	Control		F04	Kely	0.0410241	EGF
E07	SY5Y	0.00948443	Control		F04	Kely	0.0106187	EGF
E07	SY5Y	0.0076403	Control		F04	Kely	0.0503107	EGF
E07	SY5Y	0.00677991	Control		F04	Kely	0.0357672	EGF
E07	SY5Y	0.00803744	Control		F04	Kely	0.0643946	EGF
E07	SY5Y	0.00556824	Control		F04	Kely	0.0423998	EGF
E07	SY5Y	0.00374242	Control		F05	Kely	0.0122392	EGF
E07	SY5Y	0.00658187	Control		F05	Kely	0.0607406	EGF
E07	SY5Y	0.00437448	Control		F05	Kely	0.0389499	EGF
E07	SY5Y	0.0051565	Control		F05	Kely	0.0480035	EGF
E07	SY5Y	0.00544058	Control		F05	Kely	0.0475658	EGF
E07	SY5Y	0.00517057	Control		F05	Kely	0.0391372	EGF
E07	SY5Y	0.00632748	Control		F05	Kely	0.0637363	EGF
E07	SY5Y	0.00830274	Control		F05	Kely	0.0358779	EGF
E07	SY5Y	0.0115866	Control		F05	Kely	0.0464251	EGF
E07	SY5Y	0.0075895	Control		F05	Kely	0.0765014	EGF
E07	SY5Y	0.00468783	Control		F05	Kely	0.050789	EGF
E07	SY5Y	0.00501383	Control		F05	Kely	0.0230351	EGF
E07	SY5Y	0.00585289	Control		F05	Kely	0.0301219	EGF
E07	SY5Y	0.00461757	Control		F05	Kely	0.019107	EGF
E07	SY5Y	0.00512476	Control		F05	Kely	0.031535	EGF
E07	SY5Y	0.00863276	Control		F05	Kely	0.0426043	EGF
E07	SY5Y	0.00490597	Control		F05	Kely	0.0440345	EGF
E07	SY5Y	0.00469524	Control		F05	Kely	0.0382603	EGF
E07	SY5Y	0.00518635	Control		F05	Kely	0.0772424	EGF
E07	SY5Y	0.00672733	Control		F05	Kely	0.038727	EGF
E07	SY5Y	0.00578682	Control		F05	Kely	0.0637336	EGF
E07	SY5Y	0.00532649	Control		F05	Kely	0.118211	EGF
E07	SY5Y	0.00450059	Control		F05	Kely	0.0274652	EGF
E07	SY5Y	0.0100931	Control		F05	Kely	0.0428274	EGF
E07	SY5Y	0.00711036	Control		F05	Kely	0.0290884	EGF
E07	SY5Y	0.00462329	Control		F05	Kely	0.0286367	EGF
E07	SY5Y	0.00853383	Control		F05	Kely	0.0224924	EGF
E07	SY5Y	0.0070262	Control		F05	Kely	0.126056	EGF
E07	SY5Y	0.00487095	Control		F05	Kely	0.0771926	EGF
E07	SY5Y	0.00502029	Control		F05	Kely	0.0679801	EGF
E07	SY5Y	0.00894022	Control		F05	Kely	0.0746452	EGF
E07	SY5Y	0.0119205	Control		F05	Kely	0.0329612	EGF
E07	SY5Y	0.00417557	Control		F05	Kely	0.0413168	EGF
E07	SY5Y	0.00769569	Control		F05	Kely	0.0422767	EGF
E07	SY5Y	0.0104734	Control		F05	Kely	0.0438853	EGF
E07	SY5Y	0.00796614	Control		F05	Kely	0.0210688	EGF
E07	SY5Y	0.0105936	Control		F05	Kely	0.0202365	EGF
E07	SY5Y	0.00471441	Control		F05	Kely	0.023017	EGF
E07	SY5Y	0.00867232	Control		F05	Kely	0.0181044	EGF
E07	SY5Y	0.00498223	Control		F05	Kely	0.0123781	EGF
E07	SY5Y	0.00952292	Control		F05	Kely	0.0662803	EGF
E07	SY5Y	0.00986438	Control		F05	Kely	0.0818347	EGF
E07	SY5Y	0.0066635	Control		F05	Kely	0.012999	EGF
E07	SY5Y	0.0950033	Control		F05	Kely	0.0276598	EGF
E07	SY5Y	0.00791276	Control		F05	Kely	0.0165185	EGF
E07	SY5Y	0.00875911	Control		F05	Kely	0.0344739	EGF
E07	SY5Y	0.0106195	Control		F05	Kely	0.0647331	EGF
E07	SY5Y	0.00490202	Control		F05	Kely	0.0596141	EGF
E07	SY5Y	0.00610297	Control		F05	Kely	0.0554094	EGF
E07	SY5Y	0.00392166	Control		F05	Kely	0.0329149	EGF
E07	SY5Y	0.0056806	Control		F05	Kely	0.0498238	EGF
E07	SY5Y	0.00684121	Control		F05	Kely	0.0142539	EGF
E07	SY5Y	0.00547462	Control		F05	Kely	0.0373622	EGF
E07	SY5Y	0.00556226	Control		F05	Kely	0.0206205	EGF
E07	SY5Y	0.0182719	Control		F05	Kely	0.0214878	EGF
E07	SY5Y	0.00423122	Control		F05	Kely	0.078571	EGF
E07	SY5Y	0.00409364	Control		F05	Kely	0.0826645	EGF
E07	SY5Y	0.00531862	Control		F05	Kely	0.0296691	EGF
E07	SY5Y	0.0160426	Control		F05	Kely	0.0472703	EGF
E07	SY5Y	0.00436907	Control		F05	Kely	0.0386628	EGF
E07	SY5Y	0.00465845	Control		F05	Kely	0.0511416	EGF
E07	SY5Y	0.00970021	Control		F05	Kely	0.0283794	EGF
E07	SY5Y	0.00589426	Control		F05	Kely	0.0230878	EGF
E07	SY5Y	0.00954348	Control		F05	Kely	0.052096	EGF
E07	SY5Y	0.00474738	Control		F05	Kely	0.0228184	EGF
E07	SY5Y	0.00650444	Control		F05	Kely	0.0558075	EGF
E07	SY5Y	0.00933993	Control		F05	Kely	0.0429614	EGF
E07	SY5Y	0.00774922	Control		F05	Kely	0.0456525	EGF
E07	SY5Y	0.00543451	Control		F05	Kely	0.0167306	EGF
E07	SY5Y	0.00610109	Control		F05	Kely	0.0489803	EGF
E07	SY5Y	0.010129	Control		F05	Kely	0.0456563	EGF
E07	SY5Y	0.0123552	Control		F05	Kely	0.057987	EGF
E07	SY5Y	0.00856619	Control		F05	Kely	0.0524554	EGF
E07	SY5Y	0.0146288	Control		F05	Kely	0.0469316	EGF
E07	SY5Y	0.0464806	Control		F05	Kely	0.0620557	EGF
E07	SY5Y	0.00572344	Control		F05	Kely	0.0290283	EGF
E07	SY5Y	0.0107776	Control		F05	Kely	0.0551129	EGF
E07	SY5Y	0.00846611	Control		F05	Kely	0.0450896	EGF
E07	SY5Y	0.00501729	Control		F05	Kely	0.020763	EGF
E07	SY5Y	0.0141357	Control		F05	Kely	0.046209	EGF
E07	SY5Y	0.00722059	Control		F05	Kely	0.0511342	EGF
E07	SY5Y	0.0410324	Control		F05	Kely	0.0360263	EGF
E07	SY5Y	0.0311844	Control		F05	Kely	0.0523868	EGF
E07	SY5Y	0.00489596	Control		F05	Kely	0.0446099	EGF
E07	SY5Y	0.00504986	Control		F05	Kely	0.0255888	EGF
E07	SY5Y	0.00494871	Control		F05	Kely	0.062326	EGF
E07	SY5Y	0.00438266	Control		F05	Kely	0.0606061	EGF
E07	SY5Y	0.00470328	Control		F05	Kely	0.0440319	EGF
E07	SY5Y	0.00516595	Control		F05	Kely	0.0636598	EGF
E07	SY5Y	0.0062188	Control		F05	Kely	0.018835	EGF
E07	SY5Y	0.00885954	Control		F05	Kely	0.0170198	EGF
E07	SY5Y	0.0109901	Control		F05	Kely	0.0545886	EGF
E07	SY5Y	0.00436589	Control		F05	Kely	0.078233	EGF
E07	SY5Y	0.0077368	Control		F05	Kely	0.077054	EGF
E07	SY5Y	0.00761404	Control		F05	Kely	0.0635614	EGF
E07	SY5Y	0.01296	Control		F05	Kely	0.0234577	EGF
E07	SY5Y	0.0281207	Control		F05	Kely	0.0480247	EGF
E07	SY5Y	0.00534601	Control		F05	Kely	0.0875822	EGF
E07	SY5Y	0.00671757	Control		F05	Kely	0.0732939	EGF
E07	SY5Y	0.00818316	Control		F05	Kely	0.0759343	EGF
E07	SY5Y	0.0117795	Control		F05	Kely	0.118698	EGF
E07	SY5Y	0.00554788	Control		F05	Kely	0.0676443	EGF
E07	SY5Y	0.00763838	Control		F05	Kely	0.0477003	EGF
E07	SY5Y	0.00757454	Control		F05	Kely	0.0412064	EGF
E07	SY5Y	0.00467084	Control		F05	Kely	0.0861645	EGF
E07	SY5Y	0.00514759	Control		F05	Kely	0.046822	EGF
E07	SY5Y	0.00837214	Control		F05	Kely	0.0600654	EGF
E07	SY5Y	0.0063673	Control		F05	Kely	0.0394271	EGF
E07	SY5Y	0.00443223	Control		F05	Kely	0.0799536	EGF
E07	SY5Y	0.00602549	Control		F05	Kely	0.03311	EGF
E07	SY5Y	0.00476417	Control		F05	Kely	0.0427466	EGF
E07	SY5Y	0.00817593	Control		F05	Kely	0.0382836	EGF
E07	SY5Y	0.0074397	Control		F05	Kely	0.0296768	EGF
E07	SY5Y	0.00518903	Control		F05	Kely	0.0318772	EGF
E07	SY5Y	0.00660995	Control		F05	Kely	0.0518684	EGF
E07	SY5Y	0.00850043	Control		F05	Kely	0.0730997	EGF
E07	SY5Y	0.00921289	Control		F05	Kely	0.0748639	EGF
E07	SY5Y	0.00943917	Control		F05	Kely	0.0295498	EGF
E07	SY5Y	0.0055476	Control		F05	Kely	0.015347	EGF
E07	SY5Y	0.00607803	Control		F05	Kely	0.0193161	EGF
E07	SY5Y	0.00586411	Control		F05	Kely	0.0472184	EGF
E07	SY5Y	0.00716813	Control		F05	Kely	0.0183641	EGF
E07	SY5Y	0.0062981	Control		F05	Kely	0.0185799	EGF
E07	SY5Y	0.00711916	Control		F05	Kely	0.0264813	EGF
E07	SY5Y	0.00726325	Control		F05	Kely	0.0310815	EGF
E07	SY5Y	0.0105912	Control		F05	Kely	0.0352225	EGF
E07	SY5Y	0.00710229	Control		F05	Kely	0.0274638	EGF
E07	SY5Y	0.0106875	Control		F05	Kely	0.0153585	EGF
E07	SY5Y	0.0101543	Control		F05	Kely	0.0125508	EGF
E07	SY5Y	0.0075734	Control		F05	Kely	0.0146184	EGF
E07	SY5Y	0.013367	Control		F05	Kely	0.0525844	EGF
E07	SY5Y	0.00613914	Control		F05	Kely	0.115387	EGF
E07	SY5Y	0.00873182	Control		F05	Kely	0.0482685	EGF
E07	SY5Y	0.00961271	Control		F05	Kely	0.0907512	EGF
E07	SY5Y	0.00986239	Control		F05	Kely	0.111149	EGF
E07	SY5Y	0.00791947	Control		F05	Kely	0.0562782	EGF
E07	SY5Y	0.00785173	Control		F05	Kely	0.10733	EGF
E07	SY5Y	0.00726305	Control		F05	Kely	0.0976545	EGF
E07	SY5Y	0.00500305	Control		F05	Kely	0.0694565	EGF
E07	SY5Y	0.00639118	Control		F05	Kely	0.029989	EGF
E07	SY5Y	0.00562877	Control		F05	Kely	0.0278222	EGF
E07	SY5Y	0.00785336	Control		F05	Kely	0.0479116	EGF
E07	SY5Y	0.00693478	Control		F05	Kely	0.0371102	EGF
E07	SY5Y	0.0135251	Control		F05	Kely	0.0174708	EGF
E07	SY5Y	0.0078495	Control		F05	Kely	0.0169234	EGF
E07	SY5Y	0.0056948	Control		F05	Kely	0.0989578	EGF
E07	SY5Y	0.00809825	Control		F05	Kely	0.0871467	EGF
E07	SY5Y	0.0058974	Control		F05	Kely	0.0209825	EGF
E07	SY5Y	0.00515358	Control		F05	Kely	0.166781	EGF
E07	SY5Y	0.00975915	Control		F05	Kely	0.163986	EGF
E07	SY5Y	0.0133209	Control		F05	Kely	0.0496455	EGF
E07	SY5Y	0.00940822	Control		F05	Kely	0.0329519	EGF
E07	SY5Y	0.0265667	Control		F05	Kely	0.0346019	EGF
E07	SY5Y	0.0124319	Control		F05	Kely	0.0522035	EGF
E07	SY5Y	0.00786433	Control		F05	Kely	0.03691	EGF
E07	SY5Y	0.0109122	Control		F05	Kely	0.0139473	EGF
E07	SY5Y	0.00665825	Control		F05	Kely	0.0516329	EGF
E07	SY5Y	0.0106507	Control		F05	Kely	0.0205308	EGF
E07	SY5Y	0.00555734	Control		F05	Kely	0.0289708	EGF
E07	SY5Y	0.00653025	Control		F05	Kely	0.029591	EGF
E07	SY5Y	0.0119415	Control		F05	Kely	0.0322659	EGF
E07	SY5Y	0.0136714	Control		F05	Kely	0.0249287	EGF
E07	SY5Y	0.00846544	Control		F05	Kely	0.0309969	EGF
E07	SY5Y	0.00841663	Control		F05	Kely	0.0264952	EGF
E07	SY5Y	0.0119416	Control		F05	Kely	0.0411588	EGF
E07	SY5Y	0.0058333	Control		F05	Kely	0.132006	EGF
E07	SY5Y	0.00963372	Control		F05	Kely	0.0406729	EGF
E07	SY5Y	0.00951532	Control		F05	Kely	0.0206694	EGF
E07	SY5Y	0.00699183	Control		F05	Kely	0.0457018	EGF
E07	SY5Y	0.00793682	Control		F05	Kely	0.0305954	EGF
E07	SY5Y	0.00702542	Control		F05	Kely	0.0361447	EGF
E07	SY5Y	0.00880119	Control		F05	Kely	0.0278988	EGF
E07	SY5Y	0.0103801	Control		F05	Kely	0.0423567	EGF
E07	SY5Y	0.00736157	Control		F05	Kely	0.0334746	EGF
E07	SY5Y	0.00802747	Control		F05	Kely	0.0252592	EGF
E07	SY5Y	0.00957436	Control		F05	Kely	0.0185317	EGF
E07	SY5Y	0.00796588	Control		F05	Kely	0.0246226	EGF
E07	SY5Y	0.0352597	Control		F05	Kely	0.0165834	EGF
E07	SY5Y	0.0131235	Control		F05	Kely	0.0419894	EGF
E07	SY5Y	0.00787351	Control		F05	Kely	0.0445952	EGF
E07	SY5Y	0.034507	Control		F05	Kely	0.00966702	EGF
E07	SY5Y	0.0071533	Control		F05	Kely	0.0298227	EGF
E07	SY5Y	0.00638337	Control		F05	Kely	0.012476	EGF
E07	SY5Y	0.0230608	Control		F05	Kely	0.0131459	EGF
E07	SY5Y	0.0081839	Control		F05	Kely	0.0394713	EGF
E07	SY5Y	0.033389	Control		F05	Kely	0.0141182	EGF
E07	SY5Y	0.00627056	Control		F05	Kely	0.0256834	EGF
E07	SY5Y	0.0112985	Control		F05	Kely	0.014275	EGF
E07	SY5Y	0.0102838	Control		F05	Kely	0.0278351	EGF
E07	SY5Y	0.00846139	Control		F05	Kely	0.0196975	EGF
E07	SY5Y	0.0251252	Control		F05	Kely	0.022091	EGF
E07	SY5Y	0.00516756	Control		F05	Kely	0.025237	EGF
E07	SY5Y	0.00438314	Control		F05	Kely	0.0358085	EGF
E07	SY5Y	0.00983022	Control		F05	Kely	0.061351	EGF
E07	SY5Y	0.00654189	Control		F05	Kely	0.0230195	EGF
E07	SY5Y	0.0126878	Control		F05	Kely	0.0199866	EGF
E07	SY5Y	0.00679557	Control		F05	Kely	0.0193109	EGF
E07	SY5Y	0.00627425	Control		F05	Kely	0.01829	EGF
E07	SY5Y	0.00960679	Control		F05	Kely	0.0179939	EGF
E07	SY5Y	0.0103471	Control		F05	Kely	0.0171171	EGF
E07	SY5Y	0.00984316	Control		F05	Kely	0.019777	EGF
E07	SY5Y	0.00796624	Control		F05	Kely	0.0153832	EGF
E07	SY5Y	0.00524197	Control		F05	Kely	0.014931	EGF
E07	SY5Y	0.00611988	Control		F05	Kely	0.0765383	EGF
E07	SY5Y	0.0085764	Control		F05	Kely	0.0439754	EGF
E07	SY5Y	0.0118704	Control		F05	Kely	0.0253939	EGF
E07	SY5Y	0.00472467	Control		F05	Kely	0.0567729	EGF
E07	SY5Y	0.00634914	Control		F05	Kely	0.0532376	EGF
E07	SY5Y	0.0103552	Control		F05	Kely	0.0554455	EGF
E07	SY5Y	0.00528831	Control		F05	Kely	0.0275976	EGF
E07	SY5Y	0.06827	Control		F05	Kely	0.0110513	EGF
E07	SY5Y	0.0100811	Control		F05	Kely	0.0207893	EGF
E07	SY5Y	0.00863583	Control		F05	Kely	0.0476176	EGF
E07	SY5Y	0.00506635	Control		F05	Kely	0.0808456	EGF
E07	SY5Y	0.00560628	Control		F05	Kely	0.0535093	EGF
E07	SY5Y	0.0111674	Control		F05	Kely	0.017699	EGF
E07	SY5Y	0.00620276	Control		F05	Kely	0.030513	EGF
E07	SY5Y	0.0118977	Control		F05	Kely	0.0540619	EGF
E07	SY5Y	0.00881251	Control		F05	Kely	0.010188	EGF
E07	SY5Y	0.00941424	Control		F05	Kely	0.0265321	EGF
E07	SY5Y	0.00805156	Control		F05	Kely	0.0116161	EGF
E07	SY5Y	0.0109762	Control		F05	Kely	0.0347341	EGF
E07	SY5Y	0.0307133	Control		F05	Kely	0.0333347	EGF
E07	SY5Y	0.00692503	Control		F05	Kely	0.0351363	EGF
E07	SY5Y	0.0298524	Control		F05	Kely	0.0311792	EGF
E07	SY5Y	0.0242311	Control		F05	Kely	0.0200253	EGF
E07	SY5Y	0.00442874	Control		F05	Kely	0.0181219	EGF
E07	SY5Y	0.00578162	Control		F05	Kely	0.0190115	EGF
E07	SY5Y	0.00897898	Control		F05	Kely	0.0141728	EGF
E07	SY5Y	0.0133789	Control		F05	Kely	0.0358875	EGF
E07	SY5Y	0.00795792	Control		F05	Kely	0.0183628	EGF
E07	SY5Y	0.00827309	Control		F05	Kely	0.0311076	EGF
E07	SY5Y	0.00404054	Control		F05	Kely	0.0169783	EGF
E07	SY5Y	0.0070591	Control		F05	Kely	0.0267479	EGF
E07	SY5Y	0.0406051	Control		F05	Kely	0.0203627	EGF
E07	SY5Y	0.00695192	Control		F05	Kely	0.0121274	EGF
E07	SY5Y	0.00633566	Control		F05	Kely	0.0670942	EGF
E07	SY5Y	0.00595718	Control		F05	Kely	0.0252091	EGF
E07	SY5Y	0.00564431	Control		F05	Kely	0.0253024	EGF
E07	SY5Y	0.00369003	Control		F05	Kely	0.0910285	EGF
E07	SY5Y	0.00436853	Control		F05	Kely	0.0191423	EGF
E07	SY5Y	0.0053339	Control		F05	Kely	0.032419	EGF
E07	SY5Y	0.00656289	Control		F05	Kely	0.133375	EGF
E07	SY5Y	0.00429198	Control		F05	Kely	0.0292878	EGF
E07	SY5Y	0.00642931	Control		F05	Kely	0.0732507	EGF
E07	SY5Y	0.00878835	Control		F05	Kely	0.0336244	EGF
E07	SY5Y	0.0101421	Control		F05	Kely	0.0620274	EGF
E07	SY5Y	0.00971384	Control		F05	Kely	0.0566484	EGF
E07	SY5Y	0.00775003	Control		F05	Kely	0.0382306	EGF
E07	SY5Y	0.010931	Control		F05	Kely	0.0648982	EGF
E07	SY5Y	0.00580217	Control		F05	Kely	0.064576	EGF
E07	SY5Y	0.00822654	Control		F05	Kely	0.022926	EGF
E07	SY5Y	0.00466967	Control		F05	Kely	0.0348856	EGF
E07	SY5Y	0.00501741	Control		F05	Kely	0.067302	EGF
E07	SY5Y	0.0110627	Control		F05	Kely	0.0353413	EGF
E07	SY5Y	0.00580313	Control		F05	Kely	0.0157317	EGF
E07	SY5Y	0.0147535	Control		F05	Kely	0.0621079	EGF
E07	SY5Y	0.00850355	Control		F05	Kely	0.0671325	EGF
E07	SY5Y	0.0160469	Control		F05	Kely	0.0168822	EGF
E07	SY5Y	0.00410941	Control		F05	Kely	0.0781322	EGF
E07	SY5Y	0.00787843	Control		F05	Kely	0.0179274	EGF
E07	SY5Y	0.00825367	Control		F05	Kely	0.0714385	EGF
E07	SY5Y	0.0164787	Control		F05	Kely	0.0614564	EGF
E07	SY5Y	0.00664051	Control		F05	Kely	0.0511313	EGF
E07	SY5Y	0.00463199	Control		F05	Kely	0.112321	EGF
E07	SY5Y	0.0265943	Control		F05	Kely	0.0583425	EGF
E07	SY5Y	0.00900329	Control		F05	Kely	0.0331326	EGF
E07	SY5Y	0.0121389	Control		F05	Kely	0.0494047	EGF
E07	SY5Y	0.00605135	Control		F05	Kely	0.0428414	EGF
E07	SY5Y	0.008401	Control		F05	Kely	0.0531696	EGF
E07	SY5Y	0.00458145	Control		F05	Kely	0.0586168	EGF
E07	SY5Y	0.03914	Control		F05	Kely	0.12266	EGF
E07	SY5Y	0.00451541	Control		F05	Kely	0.0711032	EGF
E07	SY5Y	0.00551096	Control		F05	Kely	0.0390734	EGF
E07	SY5Y	0.00933863	Control		F05	Kely	0.0208568	EGF
E07	SY5Y	0.0103814	Control		F05	Kely	0.0586571	EGF
E07	SY5Y	0.0065052	Control		F05	Kely	0.0305922	EGF
E07	SY5Y	0.00431885	Control		F05	Kely	0.0992258	EGF
E07	SY5Y	0.00329421	Control		F05	Kely	0.0261884	EGF
E07	SY5Y	0.0103252	Control		F05	Kely	0.0298157	EGF
E07	SY5Y	0.00455219	Control		F05	Kely	0.0282799	EGF
E07	SY5Y	0.00576172	Control		F05	Kely	0.0455949	EGF
E07	SY5Y	0.00533565	Control		F05	Kely	0.0308038	EGF
E07	SY5Y	0.00962198	Control		F05	Kely	0.0212077	EGF
E07	SY5Y	0.0067782	Control		F05	Kely	0.0165798	EGF
E07	SY5Y	0.00460755	Control		F05	Kely	0.00916428	EGF
E07	SY5Y	0.00562034	Control		F06	Kely	0.0375236	EGF
E07	SY5Y	0.00814947	Control		F06	Kely	0.0377317	EGF
E07	SY5Y	0.00313125	Control		F06	Kely	0.0302146	EGF
E07	SY5Y	0.0046552	Control		F06	Kely	0.037078	EGF
E07	SY5Y	0.00485918	Control		F06	Kely	0.0166382	EGF
E07	SY5Y	0.00866485	Control		F06	Kely	0.0629473	EGF
E07	SY5Y	0.00491992	Control		F06	Kely	0.0608659	EGF
E07	SY5Y	0.0087952	Control		F06	Kely	0.0692108	EGF
E07	SY5Y	0.00529396	Control		F06	Kely	0.0492965	EGF
E07	SY5Y	0.0064186	Control		F06	Kely	0.081711	EGF
E07	SY5Y	0.00658793	Control		F06	Kely	0.105094	EGF
E07	SY5Y	0.00352221	Control		F06	Kely	0.0253266	EGF
E07	SY5Y	0.00516878	Control		F06	Kely	0.0396629	EGF
E07	SY5Y	0.0070739	Control		F06	Kely	0.04512	EGF
E07	SY5Y	0.00469578	Control		F06	Kely	0.0429178	EGF
E07	SY5Y	0.0080367	Control		F06	Kely	0.0323814	EGF
E07	SY5Y	0.00954867	Control		F06	Kely	0.0492921	EGF
E07	SY5Y	0.0038735	Control		F06	Kely	0.0706756	EGF
E07	SY5Y	0.00938063	Control		F06	Kely	0.056342	EGF
E07	SY5Y	0.0102712	Control		F06	Kely	0.0520796	EGF
E07	SY5Y	0.00380008	Control		F06	Kely	0.0181286	EGF
E07	SY5Y	0.00340304	Control		F06	Kely	0.10923	EGF
E07	SY5Y	0.00956791	Control		F06	Kely	0.118256	EGF
E07	SY5Y	0.00658662	Control		F06	Kely	0.0399393	EGF
E07	SY5Y	0.00480758	Control		F06	Kely	0.0489901	EGF
E07	SY5Y	0.00682589	Control		F06	Kely	0.0293859	EGF
E07	SY5Y	0.00604761	Control		F06	Kely	0.0412474	EGF
E07	SY5Y	0.00784678	Control		F06	Kely	0.0318538	EGF
E07	SY5Y	0.00388092	Control		F06	Kely	0.0239264	EGF
E07	SY5Y	0.00615794	Control		F06	Kely	0.0294866	EGF
E07	SY5Y	0.00639922	Control		F06	Kely	0.0773593	EGF
E07	SY5Y	0.0059557	Control		F06	Kely	0.0398596	EGF
E07	SY5Y	0.00577795	Control		F06	Kely	0.0441812	EGF
E07	SY5Y	0.00615839	Control		F06	Kely	0.0282043	EGF
E07	SY5Y	0.00619015	Control		F06	Kely	0.0380697	EGF
[truncated: 23,911 more rows]

## Sheet: Figure_2H
	Construct	Timepoint	Treatment	mean ppERK	SE
	H2B	0	DMSO	0.0109295	0.00235172
	H2B	10	DMSO	0.113413	0.00554593
	H2B	15	DMSO	0.11817	0.00853102
	H2B	30	DMSO	0.116515	0.00190806
	H2B	60	DMSO	0.0866912	0.00765324
	V1	0	Crizo	0.0123048	0.00135974
	V1	10	Crizo	0.0846077	0.00630151
	V1	15	Crizo	0.106441	0.0117886
	V1	30	Crizo	0.0937891	0.00621248
	V1	60	Crizo	0.0886051	0.00653744
	V1	0	DMSO	0.0605636	0.0029999
	V1	10	DMSO	0.0899549	0.00803877
	V1	15	DMSO	0.0919639	0.00365028
	V1	30	DMSO	0.0813091	0.00426302
	V1	60	DMSO	0.0707668	0.00417581
				mean values scaled by 20

## Sheet: Figure_2I
Treatment	Construct	ppERK fold change
Crizo	H2B	10.1612
Crizo	H2B	10.8209
Crizo	H2B	10.233
DMSO	H2B	11.746
DMSO	H2B	11.4283
DMSO	H2B	9.2617
Crizo	NaiveB	13.603
Crizo	NaiveB	14.7028
Crizo	NaiveB	11.9887
DMSO	NaiveB	11.5148
DMSO	NaiveB	11.8123
DMSO	NaiveB	9.42377
Crizo	V1	6.96356
Crizo	V1	8.70651
Crizo	V1	10.2809
DMSO	V1	1.60849
DMSO	V1	1.40403
DMSO	V1	1.54288

## Sheet: Figure_3B
Timepoint	CellLine	EGF	Mean ppERK	CI
0	H3122	0	0.0230295	0.00198781
5	H3122	0	0.00578149	0.000363666
10	H3122	0	0.00481619	7.2632e-05
15	H3122	0	0.00479175	0.000320536
30	H3122	0	0.00572223	0.000533307
60	H3122	0	0.00834364	0.000624375
240	H3122	0	0.00846669	0.00078174
480	H3122	0	0.00753325	0.000471116
0	H3122	1	0.0274318	0.00688181
5	H3122	1	0.0322708	0.00338737
10	H3122	1	0.0356036	0.00233863
15	H3122	1	0.0409592	0.00724116
30	H3122	1	0.0393799	0.00776486
60	H3122	1	0.0502896	0.00147335
240	H3122	1	0.0472398	0.00262851
480	H3122	1	0.0549803	0.0136082
0	STE-I	0	0.0291614	0.000911883
5	STE-I	0	0.00630378	0.000462298
10	STE-I	0	0.0058947	0.000753966
15	STE-I	0	0.0061404	0.000516486
30	STE-I	0	0.00573668	0.000363593
60	STE-I	0	0.0071222	0.00106921
240	STE-I	0	0.00777168	0.000460147
480	STE-I	0	0.0129579	0.00156702
0	STE-I	1	0.0499268	0.00701594
5	STE-I	1	0.0564511	0.009971
10	STE-I	1	0.0684949	0.0101782
15	STE-I	1	0.064335	0.00449816
30	STE-I	1	0.0652937	0.00339401
60	STE-I	1	0.0765146	0.00244361
240	STE-I	1	0.0758412	0.0111803
480	STE-I	1	0.0828484	0.00813735

## Sheet: Figure_3E
	Timepoint	expression bin	RTK	Drug	meanppErk	num	SE			Timepoint	expression bin	RTK	Drug	meanppErk	num	SE
	0	1	FGFR	DMSO	0.0831343	4	0.0021929			0	1	SOS	DMSO	0.0766628	4	0.000912677
	0	1	FGFR	Crizo	0.0166428	4	0.000340153			0	1	SOS	Crizo	0.0161922	4	0.00114401
	0	2	FGFR	DMSO	0.0825691	4	0.000817048			0	2	SOS	DMSO	0.0846934	4	0.00159215
	0	2	FGFR	Crizo	0.0161324	4	0.00128389			0	2	SOS	Crizo	0.0214696	4	0.000705678
	0	3	FGFR	DMSO	0.0822946	4	0.000327541			0	3	SOS	DMSO	0.090797	4	0.00206259
	0	3	FGFR	Crizo	0.0180841	4	0.00121295			0	3	SOS	Crizo	0.0264055	4	0.00209802
	0	4	FGFR	DMSO	0.0815199	4	0.00127001			0	4	SOS	DMSO	0.105567	4	0.00183921
	0	4	FGFR	Crizo	0.0177563	4	0.00252293			0	4	SOS	Crizo	0.0428515	4	0.0018995
	5	1	FGFR	DMSO	0.0864537	4	0.00257219			5	1	SOS	DMSO	0.0856795	4	0.00278505
	5	1	FGFR	Crizo	0.0859761	4	0.00339784			5	1	SOS	Crizo	0.0283903	4	0.00107134
	5	2	FGFR	DMSO	0.0912869	4	0.00216741			5	2	SOS	DMSO	0.106781	4	0.002786
	5	2	FGFR	Crizo	0.15062	4	0.00370166			5	2	SOS	Crizo	0.0713266	4	0.00141681
	5	3	FGFR	DMSO	0.0952995	4	0.00208665			5	3	SOS	DMSO	0.134613	4	0.00442624
	5	3	FGFR	Crizo	0.18041	4	0.00422727			5	3	SOS	Crizo	0.120448	4	0.00407933
	5	4	FGFR	DMSO	0.100931	4	0.00230472			5	4	SOS	DMSO	0.178058	4	0.00542434
	5	4	FGFR	Crizo	0.1882	4	0.00563599			5	4	SOS	Crizo	0.168623	4	0.00476358

[truncated: 73 more sheets: Figure_3J, Figure_4A, Figure_4F, Figure_4I, Figure_4K, Figure_4M, Figure_4N, Figure_4O, Figure_4P, Figure_5C, Figure_5D, Figure_5F, Figure_5G, Figure_5I, Figure_5J, Figure_5L, Figure_5M, Figure_6B, Figure_6E, Figure_6F …]
